# Supplementary material for: Transcriptome profiling of Arabidopsis slac1-3 mutant reveals compensatory alterations in gene expression underlying defective stomatal closure
Source: Front Plant Sci. 2022 Sep 20;13:987606. doi: 10.3389/fpls.2022.987606 (PMC9530288; doi:10.3389/fpls.2022.987606)
Supplement: Supplementary file 2 [file Table_1.XLSX]

## Sheet: Raw data
gene_id	GO	Description	FPKM.Col_CK_1	FPKM.Col_CK_2	FPKM.Col_CK_3	FPKM.Col_drought_1	FPKM.Col_drought_2	FPKM.Col_drought_3	FPKM.Col_dark_1	FPKM.Col_dark_2	FPKM.Col_dark_3	FPKM.s1-3_CK_1	FPKM.s1-3_CK_2	FPKM.s1-3_CK_3	FPKM.s1-3_drought_1	FPKM.s1-3_drought_2	FPKM.s1-3_drought_3	FPKM.s1-3_dark_1	FPKM.s1-3_dark_2	FPKM.s1-3_dark_3
AT3G62420	GO:2000693(positive regulation of seed maturation);GO:0006623(protein targeting to vacuole);GO:0045893(positive regulation of transcription, DNA-templated);GO:0003700(sequence-specific DNA binding transcription factor activity);GO:0006355(regulation of transcription, DNA-templated);GO:0046982(protein heterodimerization activity);GO:0009267(cellular response to starvation);GO:0005515(protein bindi…	basic region/leucine zipper motif 53 ;; basic region/leucine zipper motif 53 (BZIP53); FUNCTIONS IN: sequence-specific DNA binding, DNA binding, protein heterodimerization activity, sequence-specific DNA binding transcription factor activity; INVOLVED IN: regulation of transcription, DNA-dependent; EXPRESSED IN: male gametophyte, pollen tube; EXPRESSED DURING: L mature pollen stage, M germinated …	0.0001	0.0001	0.0001	11.6813	18.1269	17.3152	0.0001	0.0001	0.0001	5.12117	0.0001	0.0001	0.0001	12.7404	15.4259	0.0001	7.81309	0.0001
AT1G74930	GO:0002213(defense response to insect);GO:0005634(nucleus);GO:0003700(sequence-specific DNA binding transcription factor activity);GO:0003677(DNA binding);GO:0006355(regulation of transcription, DNA-templated);GO:0009611(response to wounding)	Integrase-type DNA-binding superfamily protein ;; ORA47; CONTAINS InterPro DOMAIN/s: DNA-binding, integrase-type (InterPro:IPR016177), Pathogenesis-related transcriptional factor/ERF, DNA-binding (InterPro:IPR001471); BEST Arabidopsis thaliana protein match is: Integrase-type DNA-binding superfamily protein (TAIR:AT1G19210.1); Has 5510 Blast hits to 5399 proteins in 239 species: Archae - 0; Bacte…	6.14776	1.46701	1.31331	408.478	498.493	409.216	0.414352	0.858785	0.726615	35.3835	34.7754	32.5395	127.632	126.199	267.529	2.72348	1.64502	2.15856
AT1G19210	GO:0003677(DNA binding);GO:0006355(regulation of transcription, DNA-templated);GO:0010200(response to chitin);GO:0005634(nucleus);GO:0003700(sequence-specific DNA binding transcription factor activity)	Integrase-type DNA-binding superfamily protein ;; Integrase-type DNA-binding superfamily protein; FUNCTIONS IN: DNA binding, sequence-specific DNA binding transcription factor activity; INVOLVED IN: regulation of transcription, DNA-dependent; LOCATED IN: nucleus; EXPRESSED IN: 12 plant structures; EXPRESSED DURING: 4 anthesis, LP.10 ten leaves visible, C globular stage, LP.02 two leaves visible, …	0.447471	0.357723	0.577658	33.4865	36.1663	22.4527	0.034369	0.423585	0.322563	2.7791	3.05148	3.20034	5.00474	5.9227	15.0637	0.490915	0.250614	0.076303
AT5G52050	GO:0009693(ethylene biosynthetic process);GO:0005886(plasma membrane);GO:0052542(defense response by callose deposition)	MATE efflux family protein ;; MATE efflux family protein; FUNCTIONS IN: antiporter activity, drug transmembrane transporter activity; INVOLVED IN: drug transmembrane transport, transmembrane transport; LOCATED IN: membrane; EXPRESSED IN: 7 plant structures; EXPRESSED DURING: 7 growth stages; CONTAINS InterPro DOMAIN/s: Multi antimicrobial extrusion protein MatE (InterPro:IPR002528); BEST Arabidop…	1.70126	0.865175	0.964145	59.1983	37.4373	25.1927	5.40756	11.1727	9.03053	3.46457	3.35192	2.92602	52.2565	57.564	97.7838	19.6059	18.7565	20.6918
AT4G27657	NA		3.07673	5.55606	4.86834	154.281	149.125	157.682	7.18481	7.53065	6.32864	13.4096	10.3933	10.717	122.193	90.9912	167.77	7.00174	5.57292	6.21574
AT4G24570	GO:0009612(response to mechanical stimulus);GO:0009693(ethylene biosynthetic process);GO:0010200(response to chitin);GO:0005743(mitochondrial inner membrane);GO:0005739(mitochondrion);GO:0006839(mitochondrial transport);GO:0006810(transport);GO:0009611(response to wounding);GO:0005310(dicarboxylic acid transmembrane transporter activity)	dicarboxylate carrier 2 ;; dicarboxylate carrier 2 (DIC2); FUNCTIONS IN: binding, dicarboxylic acid transmembrane transporter activity; INVOLVED IN: transport, mitochondrial transport; LOCATED IN: mitochondrial inner membrane, membrane; EXPRESSED IN: 24 plant structures; EXPRESSED DURING: 14 growth stages; CONTAINS InterPro DOMAIN/s: Mitochondrial carrier protein (InterPro:IPR002067), Mitochondri…	10.994	3.66974	4.64587	268.915	214.485	183.009	4.56946	6.82859	7.38548	44.9827	43.9993	41.9602	147.157	152.6	244.538	8.5514	9.30105	8.9771
AT5G22380	GO:0005634(nucleus);GO:0007275(multicellular organismal development);GO:0003700(sequence-specific DNA binding transcription factor activity)	NAC domain containing protein 90 ;; NAC domain containing protein 90 (NAC090); FUNCTIONS IN: sequence-specific DNA binding transcription factor activity; INVOLVED IN: multicellular organismal development, regulation of transcription; LOCATED IN: cellular_component unknown; EXPRESSED IN: 7 plant structures; EXPRESSED DURING: 8 growth stages; CONTAINS InterPro DOMAIN/s: No apical meristem (NAM) pro…	1.4844	1.39143	1.63155	43.2678	77.585	27.7916	3.41851	7.38958	3.2634	4.14042	3.42858	3.84049	104.094	101.993	150.8	4.88735	5.19062	4.97882
AT1G28370	GO:0042538(hyperosmotic salinity response);GO:0009867(jasmonic acid mediated signaling pathway);GO:0030968(endoplasmic reticulum unfolded protein response);GO:0006612(protein targeting to membrane);GO:0009863(salicylic acid mediated signaling pathway);GO:0000165(MAPK cascade);GO:0007154(cell communication);GO:0010200(response to chitin);GO:0009873(ethylene-activated signaling pathway);GO:0009737(…	ERF domain protein 11 ;; ERF domain protein 11 (ERF11); CONTAINS InterPro DOMAIN/s: DNA-binding, integrase-type (InterPro:IPR016177), Pathogenesis-related transcriptional factor/ERF, DNA-binding (InterPro:IPR001471); BEST Arabidopsis thaliana protein match is: ethylene responsive element binding factor 4 (TAIR:AT3G15210.1); Has 6129 Blast hits to 5763 proteins in 252 species: Archae - 0; Bacteria…	4.57046	1.17785	1.26487	91.5299	151.216	96.8866	0.800244	1.39963	0.675608	6.51633	6.73856	6.49981	86.0997	89.4053	181.463	4.30993	3.35781	4.64056
AT1G27730	GO:0009620(response to fungus);GO:0009612(response to mechanical stimulus);GO:0009414(response to water deprivation);GO:0009651(response to salt stress);GO:0009873(ethylene-activated signaling pathway);GO:0003700(sequence-specific DNA binding transcription factor activity);GO:0043565(sequence-specific DNA binding);GO:0009723(response to ethylene);GO:0045892(negative regulation of transcription, D…	salt tolerance zinc finger ;; salt tolerance zinc finger (STZ); CONTAINS InterPro DOMAIN/s: Zinc finger, C2H2-like (InterPro:IPR015880), Zinc finger, C2H2-type (InterPro:IPR007087); BEST Arabidopsis thaliana protein match is: zinc finger of Arabidopsis thaliana 6 (TAIR:AT5G04340.1); Has 5350 Blast hits to 3982 proteins in 146 species: Archae - 0; Bacteria - 0; Metazoa - 4198; Fungi - 48; Plants -…	17.5129	9.74644	8.66128	314.797	448.322	248.31	6.0964	12.4715	4.34027	43.333	42.6634	43.2683	259.062	258.52	383.094	49.9811	45.1136	44.4693
AT2G34600	GO:0009753(response to jasmonic acid);GO:0003674(molecular_function);GO:0009694(jasmonic acid metabolic process);GO:0009867(jasmonic acid mediated signaling pathway);GO:0002679(respiratory burst involved in defense response);GO:0009620(response to fungus);GO:0005634(nucleus);GO:0042538(hyperosmotic salinity response);GO:0007165(signal transduction);GO:0009414(response to water deprivation);GO:000…	jasmonate-zim-domain protein 7 ;; jasmonate-zim-domain protein 7 (JAZ7); CONTAINS InterPro DOMAIN/s: Tify (InterPro:IPR010399); BEST Arabidopsis thaliana protein match is: jasmonate-zim-domain protein 8 (TAIR:AT1G30135.1); Has 38 Blast hits to 38 proteins in 7 species: Archae - 0; Bacteria - 0; Metazoa - 0; Fungi - 0; Plants - 38; Viruses - 0; Other Eukaryotes - 0 (source: NCBI BLink).	4.12698	2.43186	1.51401	84.8287	65.5833	40.1202	1.19877	1.66682	1.02259	4.56495	3.19795	3.83047	77.5118	68.8213	107.564	4.27377	6.25723	4.66264
AT5G45630	GO:0010200(response to chitin);GO:0008150(biological_process);GO:0003674(molecular_function);GO:0005634(nucleus)	Protein of unknown function, DUF584 ;; CONTAINS InterPro DOMAIN/s: Protein of unknown function DUF584 (InterPro:IPR007608); BEST Arabidopsis thaliana protein match is: AtS40-3 (TAIR:AT4G18980.1); Has 158 Blast hits to 158 proteins in 19 species: Archae - 0; Bacteria - 0; Metazoa - 0; Fungi - 0; Plants - 158; Viruses - 0; Other Eukaryotes - 0 (source: NCBI BLink).	1.44729	1.23457	1.62388	55.8113	32.9984	41.8992	1.08163	0.312852	0.272524	2.42473	3.26671	2.64965	68.8661	75.3363	109.681	10.0378	10.0609	11.9015
AT5G59820	GO:0042538(hyperosmotic salinity response);GO:0009631(cold acclimation);GO:0008270(zinc ion binding);GO:0030968(endoplasmic reticulum unfolded protein response);GO:0010286(heat acclimation);GO:0010224(response to UV-B);GO:0009409(response to cold);GO:0009408(response to heat);GO:0009611(response to wounding);GO:0009643(photosynthetic acclimation);GO:0009695(jasmonic acid biosynthetic process);GO:…	C2H2-type zinc finger family protein ;; RESPONSIVE TO HIGH LIGHT 41 (RHL41); FUNCTIONS IN: sequence-specific DNA binding transcription factor activity, zinc ion binding, nucleic acid binding; INVOLVED IN: in 11 processes; LOCATED IN: intracellular; EXPRESSED IN: 24 plant structures; EXPRESSED DURING: 13 growth stages; CONTAINS InterPro DOMAIN/s: Zinc finger, C2H2-like (InterPro:IPR015880), Zinc f…	4.24388	4.98307	5.5324	128.802	126.693	66.355	3.30709	2.33142	1.49511	12.8141	11.7019	11.3608	104.734	105.692	98.6019	37.5963	35.6065	37.4089
AT3G55980	GO:0009693(ethylene biosynthetic process);GO:0009611(response to wounding);GO:0009873(ethylene-activated signaling pathway);GO:0006355(regulation of transcription, DNA-templated);GO:0002679(respiratory burst involved in defense response);GO:0010200(response to chitin);GO:0035556(intracellular signal transduction);GO:0009612(response to mechanical stimulus);GO:0050832(defense response to fungus);G…	salt-inducible zinc finger 1 ;; salt-inducible zinc finger 1 (SZF1); CONTAINS InterPro DOMAIN/s: Zinc finger, CCCH-type (InterPro:IPR000571), Ankyrin repeat-containing domain (InterPro:IPR020683), Ankyrin repeat (InterPro:IPR002110); BEST Arabidopsis thaliana protein match is: zinc finger (CCCH-type) family protein (TAIR:AT2G40140.2); Has 1623 Blast hits to 1414 proteins in 181 species: Archae - …	16.4276	8.99262	8.99769	354.401	320.777	184.603	7.83513	16.7342	8.69391	40.4498	44.7484	46.4585	206.322	237.766	344.636	15.2161	17.5307	17.1666
AT5G03210	NA		10.6151	13.2812	9.71698	178.319	367.781	292.209	3.47409	0.932287	0.76768	11.134	9.32276	7.98362	369.848	316.654	379.433	45.3869	35.1539	34.9688
AT5G47230	GO:0009873(ethylene-activated signaling pathway);GO:0009409(response to cold);GO:0003700(sequence-specific DNA binding transcription factor activity);GO:0045893(positive regulation of transcription, DNA-templated);GO:0003677(DNA binding);GO:0006355(regulation of transcription, DNA-templated);GO:0035556(intracellular signal transduction);GO:0005634(nucleus);GO:0010200(response to chitin);GO:000267…	ethylene responsive element binding factor 5 ;; ethylene responsive element binding factor 5 (ERF5); CONTAINS InterPro DOMAIN/s: DNA-binding, integrase-type (InterPro:IPR016177), Pathogenesis-related transcriptional factor/ERF, DNA-binding (InterPro:IPR001471); BEST Arabidopsis thaliana protein match is: ethylene responsive element binding factor 6 (TAIR:AT4G17490.1); Has 30201 Blast hits to 1732…	5.28081	2.07256	2.61925	47.0513	87.8902	52.4147	2.02915	3.76196	1.72769	8.05757	9.35966	10.6839	23.7813	24.8472	46.4647	2.78971	2.74929	3.1248
AT4G17490	GO:0009873(ethylene-activated signaling pathway);GO:0003700(sequence-specific DNA binding transcription factor activity);GO:0000302(response to reactive oxygen species);GO:0010200(response to chitin);GO:0035556(intracellular signal transduction);GO:0009644(response to high light intensity);GO:0002679(respiratory burst involved in defense response);GO:0006355(regulation of transcription, DNA-templ…	ethylene responsive element binding factor 6 ;; ethylene responsive element binding factor 6 (ERF6); CONTAINS InterPro DOMAIN/s: DNA-binding, integrase-type (InterPro:IPR016177), Pathogenesis-related transcriptional factor/ERF, DNA-binding (InterPro:IPR001471); BEST Arabidopsis thaliana protein match is: ethylene responsive element binding factor 5 (TAIR:AT5G47230.1); Has 30201 Blast hits to 1732…	7.90558	2.50812	3.50652	85.7998	99.575	73.3263	1.31078	3.45748	1.75898	14.1186	15.356	16.3537	45.3072	49.823	122.926	1.70358	1.8699	2.2328
AT3G29000	GO:0005509(calcium ion binding);GO:0008150(biological_process);GO:0005886(plasma membrane)	Calcium-binding EF-hand family protein ;; Calcium-binding EF-hand family protein; FUNCTIONS IN: calcium ion binding; INVOLVED IN: biological_process unknown; LOCATED IN: endomembrane system; CONTAINS InterPro DOMAIN/s: EF-Hand 1, calcium-binding site (InterPro:IPR018247), EF-HAND 2 (InterPro:IPR018249), S100/Calbindin-D9k, conserved site (InterPro:IPR001751), EF-hand-like domain (InterPro:IPR0119…	5.75322	4.89157	4.22834	75.1593	159.569	60.4761	1.62157	3.9573	2.31966	10.8972	10.8805	8.21138	80.839	74.5151	136.572	6.06793	5.14596	4.67591
AT1G49450	GO:0000166(nucleotide binding);GO:0008150(biological_process);GO:0005737(cytoplasm)	Transducin/WD40 repeat-like superfamily protein ;; Transducin/WD40 repeat-like superfamily protein; CONTAINS InterPro DOMAIN/s: WD40 repeat 2 (InterPro:IPR019782), WD40 repeat-like-containing domain (InterPro:IPR011046), WD40-repeat-containing domain (InterPro:IPR017986), WD40/YVTN repeat-like-containing domain (InterPro:IPR015943), WD40 repeat (InterPro:IPR001680), WD40 repeat, subgroup (InterPr…	1.54221	0.580074	1.19093	13.8583	39.8626	33.1668	0.597209	0.271039	0.861518	1.15385	1.1531	0.979402	34.0834	40.2198	38.8932	11.6055	14.114	12.4448
AT3G04640	GO:0010200(response to chitin);GO:0006473(protein acetylation);GO:0009611(response to wounding);GO:0008150(biological_process);GO:0003674(molecular_function);GO:0031225(anchored component of membrane);GO:0009873(ethylene-activated signaling pathway);GO:0009612(response to mechanical stimulus);GO:0009612(response to mechanical stimulus)	glycine-rich protein ;; glycine-rich protein; Has 24 Blast hits to 24 proteins in 2 species: Archae - 0; Bacteria - 0; Metazoa - 0; Fungi - 0; Plants - 24; Viruses - 0; Other Eukaryotes - 0 (source: NCBI BLink).;glycine-rich protein ;; glycine-rich protein; Has 42937 Blast hits to 13549 proteins in 1124 species: Archae - 42; Bacteria - 16604; Metazoa - 12821; Fungi - 2296; Plants - 5249; Viruses …	8.64482	4.87575	5.98347	147.516	81.6004	64.9792	4.59207	3.62025	2.64066	26.6286	16.1582	17.5539	127.028	93.7168	123.527	12.7948	11.9542	10.6453
AT3G44260	GO:0005634(nucleus);GO:0009693(ethylene biosynthetic process);GO:0009611(response to wounding);GO:0009873(ethylene-activated signaling pathway);GO:0000289(nuclear-transcribed mRNA poly(A) tail shortening);GO:0004540(ribonuclease activity);GO:0009612(response to mechanical stimulus);GO:0042742(defense response to bacterium);GO:0002213(defense response to insect);GO:0010228(vegetative to reproducti…	Polynucleotidyl transferase, ribonuclease H-like superfamily protein ;; Polynucleotidyl transferase, ribonuclease H-like superfamily protein; FUNCTIONS IN: ribonuclease activity, nucleic acid binding; INVOLVED IN: response to biotic stimulus, response to wounding, RNA modification; LOCATED IN: nucleus; EXPRESSED IN: 22 plant structures; EXPRESSED DURING: 12 growth stages; CONTAINS InterPro DOMAIN…	17.6939	9.88005	8.72879	176.406	334.727	197.819	8.35757	13.675	10.7	57.6062	53.9272	48.3906	146.133	170.658	235.483	16.1259	14.8138	14.6144
AT1G74450	GO:0005634(nucleus);GO:0010200(response to chitin);GO:0003674(molecular_function);GO:0009611(response to wounding);GO:0008150(biological_process);GO:0009612(response to mechanical stimulus)	Protein of unknown function (DUF793) ;; FUNCTIONS IN: molecular_function unknown; INVOLVED IN: biological_process unknown; EXPRESSED IN: 24 plant structures; EXPRESSED DURING: 14 growth stages; CONTAINS InterPro DOMAIN/s: Protein BYPASS related (InterPro:IPR008511); BEST Arabidopsis thaliana protein match is: Protein of unknown function (DUF793) (TAIR:AT1G18740.1); Has 215 Blast hits to 212 prote…	5.69136	4.3631	6.07555	131.295	71.3735	80.4256	7.60697	11.3231	9.60657	16.6167	18.6339	17.981	64.3097	80.5592	183.352	7.70897	9.79589	8.31725
AT1G23710	GO:0002679(respiratory burst involved in defense response);GO:0010286(heat acclimation);GO:0003674(molecular_function);GO:0010200(response to chitin);GO:0035556(intracellular signal transduction);GO:0009873(ethylene-activated signaling pathway);GO:0008150(biological_process);GO:0009612(response to mechanical stimulus);GO:0005634(nucleus);GO:0009611(response to wounding)	Protein of unknown function (DUF1645) ;; Protein of unknown function (DUF1645); CONTAINS InterPro DOMAIN/s: Protein of unknown function DUF1645 (InterPro:IPR012442); BEST Arabidopsis thaliana protein match is: Protein of unknown function (DUF1645) (TAIR:AT1G70420.1); Has 288 Blast hits to 282 proteins in 52 species: Archae - 0; Bacteria - 6; Metazoa - 16; Fungi - 11; Plants - 191; Viruses - 0; Ot…	6.69086	7.09245	8.8872	108.901	143.259	106.907	6.90777	8.53523	7.18509	14.5799	15.5608	14.7826	90.1689	102.328	162.176	11.2564	14.2051	13.7804
AT3G02840	GO:0009693(ethylene biosynthetic process);GO:0043069(negative regulation of programmed cell death);GO:0006612(protein targeting to membrane);GO:0030968(endoplasmic reticulum unfolded protein response);GO:0010363(regulation of plant-type hypersensitive response);GO:0051707(response to other organism);GO:0050832(defense response to fungus);GO:0005737(cytoplasm);GO:0010200(response to chitin);GO:001…	ARM repeat superfamily protein ;; ARM repeat superfamily protein; FUNCTIONS IN: binding; INVOLVED IN: response to other organism, response to ozone; EXPRESSED IN: 16 plant structures; EXPRESSED DURING: 8 growth stages; CONTAINS InterPro DOMAIN/s: Armadillo-like helical (InterPro:IPR011989), Armadillo-type fold (InterPro:IPR016024); BEST Arabidopsis thaliana protein match is: ARM repeat superfamil…	1.48741	0.34466	0.651112	52.0491	27.8485	14.6919	0.230549	0.482405	0.350615	4.3143	3.6113	4.73388	29.7298	32.8985	56.1336	1.20545	1.59935	1.87393
AT5G59730	GO:0006904(vesicle docking involved in exocytosis);GO:0005634(nucleus);GO:0005829(cytosol);GO:0000145(exocyst);GO:0000145(exocyst)	exocyst subunit exo70 family protein H7 ;; exocyst subunit exo70 family protein H7 (EXO70H7); INVOLVED IN: exocytosis, vesicle docking involved in exocytosis; LOCATED IN: cytosol, nucleus, exocyst; EXPRESSED IN: 22 plant structures; EXPRESSED DURING: 13 growth stages; CONTAINS InterPro DOMAIN/s: Exo70 exocyst complex subunit (InterPro:IPR004140); BEST Arabidopsis thaliana protein match is: exocys…	9.3207	6.79187	7.10844	112.125	97.164	86.7766	6.61853	7.07193	6.58149	11.7266	14.7793	16.2958	63.87	77.3001	140.822	7.98651	10.9202	9.48817
AT1G73540	GO:0009507(chloroplast);GO:0016787(hydrolase activity);GO:0010200(response to chitin)	nudix hydrolase homolog 21 ;; nudix hydrolase homolog 21 (NUDT21); FUNCTIONS IN: hydrolase activity; INVOLVED IN: biological_process unknown; LOCATED IN: chloroplast; EXPRESSED IN: 24 plant structures; EXPRESSED DURING: 15 growth stages; CONTAINS InterPro DOMAIN/s: NUDIX hydrolase domain-like (InterPro:IPR015797), NUDIX hydrolase, conserved site (InterPro:IPR020084), NUDIX hydrolase domain (Inter…	9.78626	6.43544	6.97986	224.719	123.432	84.3092	4.9317	6.17963	4.73102	54.8476	53.6515	51.3839	65.0629	68.4308	92.1368	6.8381	7.46326	7.53194
AT2G30020	GO:0050832(defense response to fungus);GO:0004722(protein serine/threonine phosphatase activity);GO:0009738(abscisic acid-activated signaling pathway);GO:0009611(response to wounding);GO:0009536(plastid);GO:0009620(response to fungus)	Protein phosphatase 2C family protein ;; Protein phosphatase 2C family protein; CONTAINS InterPro DOMAIN/s: Protein phosphatase 2C, manganese/magnesium aspartate binding site (InterPro:IPR000222), Protein phosphatase 2C-related (InterPro:IPR001932), Protein phosphatase 2C (InterPro:IPR015655), Protein phosphatase 2C, N-terminal (InterPro:IPR014045); BEST Arabidopsis thaliana protein match is: Pro…	11.7071	5.43961	5.64764	117.078	133.076	83.4767	4.62741	5.62858	5.25256	26.9518	27.0772	25.3659	62.9965	71.0731	128.659	17.3438	16.8919	18.4525
AT5G59550	GO:0009414(response to water deprivation);GO:0009737(response to abscisic acid);GO:0030968(endoplasmic reticulum unfolded protein response);GO:0051865(protein autoubiquitination);GO:0010200(response to chitin);GO:0004842(ubiquitin-protein transferase activity);GO:0009873(ethylene-activated signaling pathway);GO:0035556(intracellular signal transduction);GO:0009693(ethylene biosynthetic process);G…	zinc finger (C3HC4-type RING finger) family protein ;; zinc finger (C3HC4-type RING finger) family protein; FUNCTIONS IN: zinc ion binding; INVOLVED IN: response to chitin; EXPRESSED IN: 24 plant structures; EXPRESSED DURING: 15 growth stages; CONTAINS InterPro DOMAIN/s: Zinc finger, RING-type (InterPro:IPR001841), Zinc finger, C3HC4 RING-type (InterPro:IPR018957), Protein of unknown function DUF…	9.94526	7.88628	7.0503	101.44	120.655	83.6167	7.55465	9.96473	9.45748	16.8776	17.7009	17.45	64.3877	74.5205	94.9605	14.6395	16.2656	15.8195
AT5G56980	NA		8.15249	6.3989	6.90107	118.54	87.385	70.5966	7.34102	11.0288	9.63835	7.08307	9.06597	9.75795	78.8449	90.8707	204.692	8.12798	9.61073	11.4171
AT4G34410	GO:0005634(nucleus);GO:0009693(ethylene biosynthetic process);GO:0006355(regulation of transcription, DNA-templated);GO:0003700(sequence-specific DNA binding transcription factor activity);GO:0035556(intracellular signal transduction);GO:0002679(respiratory burst involved in defense response);GO:0003677(DNA binding);GO:0050832(defense response to fungus);GO:0010200(response to chitin)	redox responsive transcription factor 1 ;; redox responsive transcription factor 1 (RRTF1); CONTAINS InterPro DOMAIN/s: DNA-binding, integrase-type (InterPro:IPR016177), Pathogenesis-related transcriptional factor/ERF, DNA-binding (InterPro:IPR001471); BEST Arabidopsis thaliana protein match is: Integrase-type DNA-binding superfamily protein (TAIR:AT5G61890.1); Has 6148 Blast hits to 5821 protein…	1.72302	0.107465	0.224956	275.339	106.02	120.258	0.0001	0.320235	0.324824	9.85392	9.64768	9.27241	90.7746	99.5315	301.195	1.94656	1.53785	2.20204
AT2G30360	GO:0010118(stomatal movement);GO:0009695(jasmonic acid biosynthetic process);GO:0009620(response to fungus);GO:0005515(protein binding);GO:0004672(protein kinase activity);GO:0009268(response to pH);GO:0009738(abscisic acid-activated signaling pathway);GO:0005886(plasma membrane);GO:0016301(kinase activity);GO:0009753(response to jasmonic acid);GO:0009611(response to wounding);GO:0006468(protein …	SOS3-interacting protein 4 ;; SOS3-interacting protein 4 (SIP4); CONTAINS InterPro DOMAIN/s: Protein kinase, ATP binding site (InterPro:IPR017441), Serine/threonine-protein kinase domain (InterPro:IPR002290), NAF/FISL domain (InterPro:IPR018451), Serine/threonine-protein kinase-like domain (InterPro:IPR017442), Protein kinase-like domain (InterPro:IPR011009), Serine/threonine-protein kinase, acti…	4.60166	3.76204	3.62954	36.1669	46.1607	30.2466	2.77234	3.02767	3.6322	2.98757	3.5107	2.95982	68.5994	74.8572	120.817	22.9522	28.7933	26.9241
AT1G32920	NA		28.338	11.6678	11.5645	302.632	317.371	183.758	23.8112	33.7461	28.7089	54.2301	52.4763	47.3769	223.489	222.436	289.917	67.3805	60.2139	63.4959
AT2G24600	GO:0005575(cellular_component);GO:0008150(biological_process);GO:0008150(biological_process)	Ankyrin repeat family protein ;; Ankyrin repeat family protein; INVOLVED IN: biological_process unknown; LOCATED IN: cellular_component unknown; EXPRESSED IN: 19 plant structures; EXPRESSED DURING: 12 growth stages; CONTAINS InterPro DOMAIN/s: Ankyrin repeat-containing domain (InterPro:IPR020683), Ankyrin repeat (InterPro:IPR002110); BEST Arabidopsis thaliana protein match is: Ankyrin repeat fami…	7.22921	7.09055	6.8044	152.642	110.767	68.9278	6.75884	14.0781	5.08891	11.5681	14.021	13.3197	164.213	171.972	252.573	8.16758	9.59852	9.36099
AT1G80840	GO:0006355(regulation of transcription, DNA-templated);GO:0043900(regulation of multi-organism process);GO:0009862(systemic acquired resistance, salicylic acid mediated signaling pathway);GO:0030968(endoplasmic reticulum unfolded protein response);GO:0009612(response to mechanical stimulus);GO:0010363(regulation of plant-type hypersensitive response);GO:0000165(MAPK cascade);GO:0042742(defense re…	WRKY DNA-binding protein 40 ;; WRKY DNA-binding protein 40 (WRKY40); CONTAINS InterPro DOMAIN/s: DNA-binding WRKY (InterPro:IPR003657); BEST Arabidopsis thaliana protein match is: WRKY DNA-binding protein 18 (TAIR:AT4G31800.2); Has 3306 Blast hits to 2859 proteins in 187 species: Archae - 0; Bacteria - 0; Metazoa - 0; Fungi - 0; Plants - 3292; Viruses - 0; Other Eukaryotes - 14 (source: NCBI BLin…	10.6612	2.39722	3.12982	332.754	193.01	103.16	2.42468	3.88178	1.98408	28.9333	27.3436	27.0732	245.926	255.481	389.154	26.2735	23.9586	27.1156
AT5G22250	GO:0009738(abscisic acid-activated signaling pathway);GO:0042742(defense response to bacterium);GO:0035556(intracellular signal transduction);GO:0000289(nuclear-transcribed mRNA poly(A) tail shortening);GO:0000165(MAPK cascade);GO:0009814(defense response, incompatible interaction);GO:0009693(ethylene biosynthetic process);GO:0009873(ethylene-activated signaling pathway);GO:0009451(RNA modificati…	Polynucleotidyl transferase, ribonuclease H-like superfamily protein ;; Polynucleotidyl transferase, ribonuclease H-like superfamily protein; FUNCTIONS IN: ribonuclease activity, nucleic acid binding; INVOLVED IN: RNA modification; LOCATED IN: nucleus; EXPRESSED IN: 21 plant structures; EXPRESSED DURING: 11 growth stages; CONTAINS InterPro DOMAIN/s: Ribonuclease CAF1 (InterPro:IPR006941), Polynuc…	6.09268	5.33267	5.60848	47.7685	90.7886	55.909	2.72646	4.13808	2.71542	10.2122	10.5082	11.3287	43.3213	52.6507	98.4006	9.8121	10.2782	11.7158
AT2G40000	GO:0005515(protein binding);GO:0009816(defense response to bacterium, incompatible interaction);GO:0006979(response to oxidative stress);GO:0009751(response to salicylic acid);GO:0010200(response to chitin);GO:0005739(mitochondrion);GO:0009646(response to absence of light)	ortholog of sugar beet HS1 PRO-1 2 ;; ortholog of sugar beet HS1 PRO-1 2 (HSPRO2); CONTAINS InterPro DOMAIN/s: Hs1pro-1, C-terminal (InterPro:IPR009743), Hs1pro-1, N-terminal (InterPro:IPR009869); BEST Arabidopsis thaliana protein match is: Hs1pro-1 protein (TAIR:AT3G55840.1); Has 71 Blast hits to 71 proteins in 18 species: Archae - 0; Bacteria - 0; Metazoa - 0; Fungi - 0; Plants - 60; Viruses - …	17.2418	16.7063	20.1138	323.915	255.092	199.272	22.0891	15.4018	11.8086	78.7198	87.075	81.802	111.957	130.561	209.219	38.1029	40.0075	43.224
AT1G67856	GO:0008150(biological_process);GO:0005634(nucleus)	RING/U-box superfamily protein ;; RING/U-box superfamily protein; FUNCTIONS IN: zinc ion binding; INVOLVED IN: biological_process unknown; LOCATED IN: cellular_component unknown; CONTAINS InterPro DOMAIN/s: Zinc finger, RING-type (InterPro:IPR001841), Zinc finger, C3HC4 RING-type (InterPro:IPR018957); BEST Arabidopsis thaliana protein match is: RING/U-box superfamily protein (TAIR:AT1G24580.1); H…	1.53959	0.536601	0.610751	21.882	21.6608	30.1009	2.44852	0.886741	1.45363	1.3799	1.60645	1.21406	35.8859	32.2891	49.0656	9.32961	7.75401	8.50288
AT1G07135	GO:0009611(response to wounding);GO:0008150(biological_process);GO:0031225(anchored component of membrane);GO:0010200(response to chitin);GO:0009646(response to absence of light);GO:0009612(response to mechanical stimulus);GO:0003674(molecular_function)	glycine-rich protein ;; glycine-rich protein; Has 22251 Blast hits to 8348 proteins in 789 species: Archae - 21; Bacteria - 7328; Metazoa - 6126; Fungi - 1280; Plants - 3980; Viruses - 524; Other Eukaryotes - 2992 (source: NCBI BLink).	15.9008	6.19512	6.73566	473.164	200.327	129.552	9.98334	12.3607	10.679	53.2369	34.0886	41.3091	414.151	316.654	319.524	32.6244	25.5172	28.6689
AT1G76650	GO:0005509(calcium ion binding);GO:0009611(response to wounding);GO:0009620(response to fungus);GO:0005634(nucleus);GO:0009873(ethylene-activated signaling pathway);GO:0009695(jasmonic acid biosynthetic process);GO:0009753(response to jasmonic acid);GO:0009738(abscisic acid-activated signaling pathway);GO:0005886(plasma membrane);GO:0035556(intracellular signal transduction);GO:0010200(response t…	calmodulin-like 38 ;; calmodulin-like 38 (CML38); FUNCTIONS IN: calcium ion binding; INVOLVED IN: response to wounding; LOCATED IN: plasma membrane; EXPRESSED IN: 19 plant structures; EXPRESSED DURING: 12 growth stages; CONTAINS InterPro DOMAIN/s: EF-Hand 1, calcium-binding site (InterPro:IPR018247), EF-HAND 2 (InterPro:IPR018249), Calcium-binding EF-hand (InterPro:IPR002048), EF-hand-like domain…	4.46829	2.99744	3.62734	169.71	72.3702	33.8775	1.97181	1.67811	0.786079	11.3037	10.2905	10.7492	185.441	174.298	275.009	40.1781	42.7183	36.4475
AT1G22190	GO:0009414(response to water deprivation);GO:0003677(DNA binding);GO:0005515(protein binding);GO:0009409(response to cold);GO:0006970(response to osmotic stress);GO:0006355(regulation of transcription, DNA-templated);GO:0043565(sequence-specific DNA binding);GO:0003700(sequence-specific DNA binding transcription factor activity);GO:0005634(nucleus)	Integrase-type DNA-binding superfamily protein ;; Integrase-type DNA-binding superfamily protein; FUNCTIONS IN: DNA binding, sequence-specific DNA binding transcription factor activity; INVOLVED IN: regulation of transcription, DNA-dependent; LOCATED IN: nucleus; EXPRESSED IN: 22 plant structures; EXPRESSED DURING: 13 growth stages; CONTAINS InterPro DOMAIN/s: DNA-binding, integrase-type (InterPr…	10.9123	9.91574	9.09715	103.729	94.2194	107.547	15.0449	16.5839	15.8985	16.2726	18.5451	17.4235	102.621	118.726	89.5301	16.1446	20.476	20.9705
AT4G29780	NA		6.7121	1.6396	2.32293	235.274	103.767	63.9479	1.31776	2.40982	1.37972	20.7056	25.8395	23.6194	84.8941	100.552	157.667	6.32798	7.78324	7.47785
AT1G72520	GO:0016165(linoleate 13S-lipoxygenase activity);GO:0009873(ethylene-activated signaling pathway);GO:0009611(response to wounding);GO:0009901(anther dehiscence);GO:0010193(response to ozone);GO:0009695(jasmonic acid biosynthetic process);GO:0009507(chloroplast);GO:0040007(growth);GO:0009555(pollen development);GO:0009617(response to bacterium);GO:0080086(stamen filament development);GO:0010200(res…	PLAT/LH2 domain-containing lipoxygenase family protein ;; PLAT/LH2 domain-containing lipoxygenase family protein; FUNCTIONS IN: oxidoreductase activity, acting on single donors with incorporation of molecular oxygen, incorporation of two atoms of oxygen, lipoxygenase activity, iron ion binding, metal ion binding; INVOLVED IN: growth, jasmonic acid biosynthetic process, response to wounding, defen…	7.57678	1.88661	2.15289	173.342	124.774	63.34	2.38653	4.26526	4.78227	5.57944	6.52037	6.20088	186.708	205.247	301.684	13.6015	14.8032	13.7708
AT1G61890	GO:0009737(response to abscisic acid);GO:0015824(proline transport);GO:0009651(response to salt stress);GO:0009753(response to jasmonic acid);GO:0080167(response to karrikin);GO:0005215(transporter activity);GO:0009694(jasmonic acid metabolic process);GO:0010200(response to chitin);GO:0016020(membrane);GO:0015297(antiporter activity);GO:0009507(chloroplast)	MATE efflux family protein ;; MATE efflux family protein; FUNCTIONS IN: antiporter activity, drug transmembrane transporter activity, transporter activity; INVOLVED IN: response to karrikin; LOCATED IN: membrane; EXPRESSED IN: 22 plant structures; EXPRESSED DURING: 13 growth stages; CONTAINS InterPro DOMAIN/s: Multi antimicrobial extrusion protein MatE (InterPro:IPR002528); BEST Arabidopsis thali…	15.7035	4.93414	5.83804	319.54	191.202	119.323	6.43834	12.98	11.5761	12.9495	14.0985	14.2375	292.952	306.029	487.151	17.8127	21.4343	20.4764
AT2G06045	NA	transposable element gene ;; copia-like retrotransposon family, has a 2.2e-12 P-value blast match to GB:AAC02672 polyprotein (Ty1_Copia-element) (Arabidopsis arenosa)	0.616084	0.300098	0.0001	57.5581	40.606	21.8193	0.138986	0.0001	0.265316	0.84917	0.284827	0.778929	21.4279	20.2904	23.8519	0.535966	0.517035	0.462859
AT1G61470	GO:0009451(RNA modification);GO:0004540(ribonuclease activity)	Polynucleotidyl transferase, ribonuclease H-like superfamily protein ;; Polynucleotidyl transferase, ribonuclease H-like superfamily protein; FUNCTIONS IN: ribonuclease activity, nucleic acid binding; INVOLVED IN: RNA modification; LOCATED IN: nucleus; CONTAINS InterPro DOMAIN/s: Ribonuclease CAF1 (InterPro:IPR006941), Polynucleotidyl transferase, ribonuclease H fold (InterPro:IPR012337); BEST Ar…	0.789063	0.721634	0.309199	28.8843	28.507	9.39775	0.416639	0.720143	0.656079	2.05516	2.78615	2.72558	9.92297	9.67197	16.5494	0.813549	0.908096	0.801461
AT1G19180	GO:0009414(response to water deprivation);GO:0005515(protein binding);GO:0050832(defense response to fungus);GO:0030968(endoplasmic reticulum unfolded protein response);GO:0009862(systemic acquired resistance, salicylic acid mediated signaling pathway);GO:0009723(response to ethylene);GO:0005634(nucleus);GO:0009409(response to cold);GO:0007165(signal transduction);GO:0009738(abscisic acid-activat…	jasmonate-zim-domain protein 1 ;; TIFY10A; CONTAINS InterPro DOMAIN/s: Tify (InterPro:IPR010399), CCT domain-like (InterPro:IPR018467); BEST Arabidopsis thaliana protein match is: TIFY domain/Divergent CCT motif family protein (TAIR:AT1G74950.1); Has 35333 Blast hits to 34131 proteins in 2444 species: Archae - 798; Bacteria - 22429; Metazoa - 974; Fungi - 991; Plants - 531; Viruses - 0; Other Euk…	26.3819	29.4962	29.0777	394.449	427.736	302.915	8.54567	9.99503	7.36909	37.5855	39.7686	41.6442	405.722	420.832	573.31	80.3908	91.2536	91.8554
AT4G24380	NA		8.86527	7.88107	7.64367	173.205	105.726	63.2364	7.71965	9.03632	9.77926	16.4511	17.524	17.1163	174.869	157.361	179.533	29.4108	29.5925	27.4168
AT1G66500	GO:0005634(nucleus)	Pre-mRNA cleavage complex II ;; Pre-mRNA cleavage complex II; FUNCTIONS IN: zinc ion binding; INVOLVED IN: biological_process unknown; LOCATED IN: intracellular; EXPRESSED IN: male gametophyte, pollen tube; EXPRESSED DURING: L mature pollen stage, M germinated pollen stage; CONTAINS InterPro DOMAIN/s: Zinc finger, C2H2-type (InterPro:IPR007087); BEST Arabidopsis thaliana protein match is: Pre-mRN…	3.92386	2.38953	1.43624	70.1695	27.0146	27.2497	1.05641	0.983942	1.19055	4.66111	3.68955	4.61271	32.3735	29.1365	30.7254	5.28736	3.98056	4.79058
AT1G17420	GO:0009620(response to fungus);GO:0010200(response to chitin);GO:0009753(response to jasmonic acid);GO:0009611(response to wounding);GO:0009693(ethylene biosynthetic process);GO:0048653(anther development);GO:0080086(stamen filament development);GO:0034440(lipid oxidation);GO:0009695(jasmonic acid biosynthetic process);GO:0009901(anther dehiscence);GO:0016165(linoleate 13S-lipoxygenase activity);…	lipoxygenase 3 ;; lipoxygenase 3 (LOX3); FUNCTIONS IN: oxidoreductase activity, acting on single donors with incorporation of molecular oxygen, incorporation of two atoms of oxygen, lipoxygenase activity, iron ion binding, metal ion binding; INVOLVED IN: growth, response to fungus, jasmonic acid biosynthetic process, response to wounding, defense response; LOCATED IN: chloroplast; EXPRESSED IN: 2…	12.9318	7.41786	7.48738	194.766	140.841	79.114	7.02752	16.0125	20.2118	8.57384	10.398	9.17688	173.536	197.591	363.424	49.9509	64.2273	62.1067
AT3G50060	GO:0006355(regulation of transcription, DNA-templated);GO:0048527(lateral root development);GO:0005515(protein binding);GO:0003700(sequence-specific DNA binding transcription factor activity);GO:0003677(DNA binding);GO:0009723(response to ethylene);GO:0005634(nucleus);GO:0010200(response to chitin);GO:0009751(response to salicylic acid)	myb domain protein 77 ;; myb domain protein 77 (MYB77); CONTAINS InterPro DOMAIN/s: SANT, DNA-binding (InterPro:IPR001005), Homeodomain-like (InterPro:IPR009057), Myb, DNA-binding (InterPro:IPR014778), HTH transcriptional regulator, Myb-type, DNA-binding (InterPro:IPR017930), Homeodomain-related (InterPro:IPR012287), Myb transcription factor (InterPro:IPR015495); BEST Arabidopsis thaliana protein…	6.94473	2.40858	2.58709	43.172	41.8303	31.9668	8.38526	15.6628	10.1779	7.02976	7.57878	7.59779	33.5731	40.3757	38.8866	6.43387	6.83325	6.17575
AT2G27690	GO:0009723(response to ethylene);GO:0009695(jasmonic acid biosynthetic process);GO:0009738(abscisic acid-activated signaling pathway);GO:0007165(signal transduction);GO:0042538(hyperosmotic salinity response);GO:0005576(extracellular region);GO:0043231(intracellular membrane-bounded organelle);GO:0018685(alkane 1-monooxygenase activity);GO:0009867(jasmonic acid mediated signaling pathway);GO:0009…	cytochrome P450, family 94, subfamily C, polypeptide 1 ;; "cytochrome P450, family 94, subfamily C, polypeptide 1" (CYP94C1); CONTAINS InterPro DOMAIN/s: Cytochrome P450 (InterPro:IPR001128), Cytochrome P450, E-class, group I (InterPro:IPR002401); BEST Arabidopsis thaliana protein match is: cytochrome P450, family 94, subfamily B, polypeptide 3 (TAIR:AT3G48520.1); Has 28009 Blast hits to 27927 pr…	2.86107	1.38139	0.866225	19.7561	20.5648	16.9459	0.255471	0.501622	0.196699	1.01854	1.27722	1.40433	25.5916	33.4942	55.1215	1.56644	2.61078	2.09111
AT4G23810	GO:0031347(regulation of defense response);GO:0009697(salicylic acid biosynthetic process);GO:0006612(protein targeting to membrane);GO:0010200(response to chitin);GO:0009862(systemic acquired resistance, salicylic acid mediated signaling pathway);GO:0006355(regulation of transcription, DNA-templated);GO:0010150(leaf senescence);GO:0009867(jasmonic acid mediated signaling pathway);GO:0042742(defe…	WRKY family transcription factor ;; WRKY53; FUNCTIONS IN: protein binding, DNA binding, transcription activator activity, sequence-specific DNA binding transcription factor activity; INVOLVED IN: in 6 processes; LOCATED IN: nucleus, chloroplast; EXPRESSED IN: 20 plant structures; EXPRESSED DURING: 12 growth stages; CONTAINS InterPro DOMAIN/s: DNA-binding WRKY (InterPro:IPR003657); BEST Arabidopsi…	11.6274	10.6427	11.9836	103.719	131.12	111.534	7.11351	12.0921	7.36399	14.4559	16.5093	15.3858	116.275	128.209	164.726	6.30091	9.64155	8.76954
AT4G27654	NA		0.871567	0.067227	0.0001	90.7679	65.9728	36.2243	0.0001	0.407648	0.214556	8.6924	6.15373	6.0067	45.5649	40.7031	89.7703	0.0001	0.21409	0.424366
AT1G57990	GO:0006863(purine nucleobase transport);GO:0009507(chloroplast);GO:0005345(purine nucleobase transmembrane transporter activity);GO:0016020(membrane);GO:0005886(plasma membrane)	purine permease 18 ;; purine permease 18 (PUP18); FUNCTIONS IN: purine transmembrane transporter activity; INVOLVED IN: purine transport; LOCATED IN: plasma membrane, membrane; EXPRESSED IN: cultured cell; CONTAINS InterPro DOMAIN/s: Protein of unknown function DUF250 (InterPro:IPR004853); BEST Arabidopsis thaliana protein match is: purine permease 17 (TAIR:AT1G57943.2); Has 332 Blast hits to 324…	6.64128	5.83816	6.90605	109.289	52.3817	60.6666	3.24524	4.88932	3.32836	11.498	12.4365	14.0632	65.8941	60.8076	138.622	15.2442	17.5015	17.4722
AT3G57450	NA		15.3354	5.50183	5.65918	184.295	163.77	73.0126	13.5037	18.1745	12.5321	19.4699	16.247	15.4639	208.749	181.321	200.537	32.5303	29.3768	28.4665
AT1G10560	GO:0016567(protein ubiquitination);GO:0010029(regulation of seed germination);GO:0004842(ubiquitin-protein transferase activity)	plant U-box 18 ;; plant U-box 18 (PUB18); FUNCTIONS IN: ubiquitin-protein ligase activity; INVOLVED IN: protein ubiquitination; LOCATED IN: ubiquitin ligase complex; EXPRESSED IN: 9 plant structures; EXPRESSED DURING: 4 anthesis, LP.10 ten leaves visible, petal differentiation and expansion stage; CONTAINS InterPro DOMAIN/s: Zinc finger, RING-type (InterPro:IPR001841), U box domain (InterPro:IPR0…	0.717992	1.21541	1.31151	9.62103	28.891	21.0226	0.160852	0.177052	0.417019	1.0455	1.67103	1.53693	10.2702	13.0494	19.7835	0.814613	0.67509	1.12668
AT1G76600	NA		4.67422	2.24567	2.52987	85.498	43.7417	21.4189	1.50414	2.29161	0.985273	10.2113	7.3597	9.0882	31.4576	30.0871	46.5717	2.72848	3.17257	3.07611
AT5G21960	GO:0003700(sequence-specific DNA binding transcription factor activity);GO:0006355(regulation of transcription, DNA-templated);GO:0005634(nucleus);GO:0003677(DNA binding)	Integrase-type DNA-binding superfamily protein ;; Integrase-type DNA-binding superfamily protein; FUNCTIONS IN: DNA binding, sequence-specific DNA binding transcription factor activity; INVOLVED IN: regulation of transcription, DNA-dependent; LOCATED IN: nucleus; CONTAINS InterPro DOMAIN/s: DNA-binding, integrase-type (InterPro:IPR016177), Pathogenesis-related transcriptional factor/ERF, DNA-bind…	0.591004	0.070907	0.032888	46.9953	28.2871	10.4391	0.074135	0.299091	0.03139	2.05983	1.7194	2.50536	11.2866	11.2225	15.2577	0.315091	0.246005	0.414286
AT5G66650	GO:0009507(chloroplast);GO:0010200(response to chitin)	Protein of unknown function (DUF607) ;; Protein of unknown function (DUF607); CONTAINS InterPro DOMAIN/s: Protein of unknown function DUF607 (InterPro:IPR006769); BEST Arabidopsis thaliana protein match is: Protein of unknown function (DUF607) (TAIR:AT2G23790.1); Has 1807 Blast hits to 1807 proteins in 277 species: Archae - 0; Bacteria - 0; Metazoa - 736; Fungi - 347; Plants - 385; Viruses - 0; O…	2.55297	1.00247	1.04606	19.6246	52.565	16.2105	0.756785	0.967036	1.1966	2.09809	1.77937	1.89443	31.2244	35.5067	45.0173	3.15955	4.00293	3.56544
AT4G27652	NA		4.66037	3.91636	5.22811	70.6582	45.7232	37.1502	4.89165	4.62343	2.77317	16.0078	13.4164	11.1349	42.0575	33.9008	79.1373	4.61373	3.4986	2.33261
AT5G42380	GO:0052542(defense response by callose deposition);GO:0009693(ethylene biosynthetic process);GO:0030968(endoplasmic reticulum unfolded protein response);GO:0010286(heat acclimation);GO:0010193(response to ozone);GO:0005737(cytoplasm);GO:0005634(nucleus);GO:0005509(calcium ion binding)	calmodulin like 37 ;; calmodulin like 37 (CML37); FUNCTIONS IN: calcium ion binding; INVOLVED IN: response to ozone; LOCATED IN: chloroplast; EXPRESSED IN: 12 plant structures; EXPRESSED DURING: 8 growth stages; CONTAINS InterPro DOMAIN/s: EF-Hand 1, calcium-binding site (InterPro:IPR018247), EF-HAND 2 (InterPro:IPR018249), EF-hand-like domain (InterPro:IPR011992), Calcium-binding EF-hand (InterP…	2.55375	1.64952	1.39365	96.7047	53.5816	12.9185	1.9624	2.42173	1.0575	4.16758	3.02622	4.04723	122.734	117.791	131.574	34.9538	31.1737	29.7143
AT4G25490	GO:0009409(response to cold);GO:0005634(nucleus);GO:0009414(response to water deprivation);GO:0003677(DNA binding);GO:0009631(cold acclimation);GO:0045893(positive regulation of transcription, DNA-templated);GO:0003700(sequence-specific DNA binding transcription factor activity)	C-repeat/DRE binding factor 1 ;; C-repeat/DRE binding factor 1 (CBF1); CONTAINS InterPro DOMAIN/s: DNA-binding, integrase-type (InterPro:IPR016177), Pathogenesis-related transcriptional factor/ERF, DNA-binding (InterPro:IPR001471); BEST Arabidopsis thaliana protein match is: C-repeat/DRE binding factor 2 (TAIR:AT4G25470.1); Has 30201 Blast hits to 17322 proteins in 780 species: Archae - 12; Bacte…	1.9833	1.90857	3.08472	33.0684	19.8519	46.6669	0.088271	0.514942	0.401513	6.9812	6.36389	8.76434	6.52778	7.42069	18.4273	0.41948	0.428639	0.853806
AT3G16860	GO:0031225(anchored component of membrane);GO:0005886(plasma membrane)	COBRA-like protein 8 precursor ;; COBRA-like protein 8 precursor (COBL8); CONTAINS InterPro DOMAIN/s: Glycosyl-phosphatidyl inositol-anchored, plant (InterPro:IPR006918); BEST Arabidopsis thaliana protein match is: COBRA-like protein-7 precursor (TAIR:AT4G16120.1); Has 377 Blast hits to 368 proteins in 29 species: Archae - 0; Bacteria - 0; Metazoa - 0; Fungi - 0; Plants - 377; Viruses - 0; Other …	1.30083	1.58161	1.2797	25.8189	11.3415	12.1029	0.819024	1.25722	0.961142	2.37639	2.33446	2.80703	13.6384	14.6714	29.4148	5.84778	7.56996	7.23417
AT3G56880	GO:0005634(nucleus);GO:0008150(biological_process);GO:0003674(molecular_function)	VQ motif-containing protein ;; VQ motif-containing protein; CONTAINS InterPro DOMAIN/s: VQ (InterPro:IPR008889); BEST Arabidopsis thaliana protein match is: calmodulin (CAM)-binding protein of 25 kDa (TAIR:AT2G41010.1); Has 109 Blast hits to 109 proteins in 12 species: Archae - 0; Bacteria - 0; Metazoa - 0; Fungi - 3; Plants - 106; Viruses - 0; Other Eukaryotes - 0 (source: NCBI BLink).	38.4783	28.3949	27.9763	324.82	245.698	277.542	11.0168	12.6929	21.6299	51.1558	58.2229	55.3444	240.089	256.431	276.181	22.8567	24.6258	26.7062
AT1G18740	GO:0010200(response to chitin);GO:0006612(protein targeting to membrane);GO:0009507(chloroplast);GO:0003674(molecular_function);GO:0009963(positive regulation of flavonoid biosynthetic process);GO:0010363(regulation of plant-type hypersensitive response);GO:0008150(biological_process);GO:0009612(response to mechanical stimulus);GO:0009611(response to wounding)	Protein of unknown function (DUF793) ;; FUNCTIONS IN: molecular_function unknown; INVOLVED IN: biological_process unknown; EXPRESSED IN: 23 plant structures; EXPRESSED DURING: 13 growth stages; CONTAINS InterPro DOMAIN/s: Protein BYPASS related (InterPro:IPR008511); BEST Arabidopsis thaliana protein match is: Protein of unknown function (DUF793) (TAIR:AT1G74450.1); Has 167 Blast hits to 164 prote…	10.2359	7.6903	8.77443	109.358	59.8627	78.2098	10.6887	14.781	14.8728	17.0714	18.0807	20.0408	40.7745	41.3811	93.4158	10.6505	12.5493	11.564
AT5G05410	GO:0010286(heat acclimation);GO:0009408(response to heat);GO:0009414(response to water deprivation);GO:0003700(sequence-specific DNA binding transcription factor activity);GO:0042542(response to hydrogen peroxide);GO:0006457(protein folding);GO:0005634(nucleus);GO:0010200(response to chitin);GO:0006355(regulation of transcription, DNA-templated);GO:0009644(response to high light intensity);GO:000…	DRE-binding protein 2A ;; DRE-binding protein 2A (DREB2A); CONTAINS InterPro DOMAIN/s: DNA-binding, integrase-type (InterPro:IPR016177), Pathogenesis-related transcriptional factor/ERF, DNA-binding (InterPro:IPR001471); BEST Arabidopsis thaliana protein match is: DRE/CRT-binding protein 2B (TAIR:AT3G11020.1); Has 1807 Blast hits to 1807 proteins in 277 species: Archae - 0; Bacteria - 0; Metazoa -…	2.855	5.45499	5.15384	48.9004	44.2352	49.7625	0.745658	0.580948	0.476792	9.29639	9.21852	10.6839	28.1402	29.716	47.5157	8.71073	9.34245	9.02599
AT1G72940	GO:0006914(autophagy);GO:0005737(cytoplasm);GO:0006952(defense response)	Toll-Interleukin-Resistance (TIR) domain-containing protein ;; Toll-Interleukin-Resistance (TIR) domain-containing protein; FUNCTIONS IN: transmembrane receptor activity, ATP binding; INVOLVED IN: signal transduction, defense response, apoptosis, innate immune response; LOCATED IN: intrinsic to membrane; EXPRESSED IN: 22 plant structures; EXPRESSED DURING: 13 growth stages; CONTAINS InterPro DOMA…	4.23941	3.83098	3.57262	43.2439	42.9021	18.9311	6.40246	7.09145	4.96638	9.71429	11.1064	11.4296	44.3078	53.8908	46.2593	4.33926	6.17452	5.42726
AT2G32140	GO:0009693(ethylene biosynthetic process);GO:0009507(chloroplast);GO:0052542(defense response by callose deposition);GO:0006952(defense response)	transmembrane receptors ;; transmembrane receptors; FUNCTIONS IN: transmembrane receptor activity; INVOLVED IN: signal transduction, defense response, innate immune response; LOCATED IN: intrinsic to membrane, chloroplast; EXPRESSED IN: 13 plant structures; EXPRESSED DURING: 8 growth stages; CONTAINS InterPro DOMAIN/s: Protein of unknown function DUF641, plant (InterPro:IPR006943), Toll-Interleuk…	2.09015	2.19856	1.57932	27.1104	22.7568	13.3688	1.19162	0.782059	1.32414	2.58117	2.59534	2.84025	44.7247	50.0016	56.2438	4.81698	5.50277	4.9249
AT2G27310	GO:0009738(abscisic acid-activated signaling pathway);GO:0010200(response to chitin);GO:0002679(respiratory burst involved in defense response);GO:0009693(ethylene biosynthetic process);GO:0009723(response to ethylene);GO:0003674(molecular_function);GO:0009873(ethylene-activated signaling pathway);GO:0042538(hyperosmotic salinity response);GO:0010286(heat acclimation);GO:0009414(response to water…	F-box family protein ;; F-box family protein; BEST Arabidopsis thaliana protein match is: F-box family protein (TAIR:AT2G36090.1); Has 105 Blast hits to 105 proteins in 13 species: Archae - 0; Bacteria - 0; Metazoa - 0; Fungi - 0; Plants - 105; Viruses - 0; Other Eukaryotes - 0 (source: NCBI BLink).	17.4584	12.5637	12.3312	132.254	129.318	89.8468	10.5689	6.49698	7.73575	22.0135	18.6494	16.9583	100.984	102.919	199.565	20.5501	19.8604	19.743
AT4G17500	GO:0035556(intracellular signal transduction);GO:0009873(ethylene-activated signaling pathway);GO:0042538(hyperosmotic salinity response);GO:0009723(response to ethylene);GO:0005643(nuclear pore);GO:0005634(nucleus);GO:0002679(respiratory burst involved in defense response);GO:0010200(response to chitin);GO:0009738(abscisic acid-activated signaling pathway);GO:0006355(regulation of transcription,…	ethylene responsive element binding factor 1 ;; ethylene responsive element binding factor 1 (ERF-1); CONTAINS InterPro DOMAIN/s: DNA-binding, integrase-type (InterPro:IPR016177), Pathogenesis-related transcriptional factor/ERF, DNA-binding (InterPro:IPR001471); BEST Arabidopsis thaliana protein match is: ethylene responsive element binding factor 2 (TAIR:AT5G47220.1); Has 5773 Blast hits to 5650…	10.2757	11.0622	12.0622	77.9121	127.814	100.355	3.09336	4.27709	3.87097	10.7341	12.4572	13.2171	60.4036	73.1172	116.668	8.96976	11.217	9.14389
AT1G20823	GO:0008270(zinc ion binding);GO:0009507(chloroplast);GO:0010200(response to chitin)	RING/U-box superfamily protein ;; RING/U-box superfamily protein; FUNCTIONS IN: zinc ion binding; INVOLVED IN: response to chitin; EXPRESSED IN: 22 plant structures; EXPRESSED DURING: 13 growth stages; CONTAINS InterPro DOMAIN/s: Zinc finger, RING-type (InterPro:IPR001841), Zinc finger, C3HC4 RING-type (InterPro:IPR018957); BEST Arabidopsis thaliana protein match is: RING/U-box superfamily protei…	9.30121	7.25068	6.42177	64.2774	56.8874	36.2095	5.29694	9.37419	9.99941	9.11124	7.1533	7.60486	48.7867	52.218	73.5692	4.85594	4.72296	6.29107
AT1G50750	GO:0005634(nucleus)	Plant mobile domain protein family ;; Plant mobile domain protein family; CONTAINS InterPro DOMAIN/s: Aminotransferase-like, plant mobile domain (InterPro:IPR019557); BEST Arabidopsis thaliana protein match is: Plant mobile domain protein family (TAIR:AT1G50790.1); Has 1370 Blast hits to 1171 proteins in 144 species: Archae - 2; Bacteria - 53; Metazoa - 236; Fungi - 44; Plants - 477; Viruses - 0;…	0.412111	0.361131	0.546951	17.155	5.08737	5.42327	0.083651	0.317845	0.039199	1.03411	1.26751	1.43295	7.78142	9.64873	5.13051	0.507742	0.394935	0.353567
AT5G37770	GO:0009612(response to mechanical stimulus);GO:0009409(response to cold);GO:0009737(response to abscisic acid);GO:0015629(actin cytoskeleton);GO:0005886(plasma membrane);GO:0009408(response to heat);GO:0048574(long-day photoperiodism, flowering);GO:0009733(response to auxin);GO:0009909(regulation of flower development);GO:0042542(response to hydrogen peroxide);GO:0005509(calcium ion binding);GO:0…	EF hand calcium-binding protein family ;; TOUCH 2 (TCH2); FUNCTIONS IN: calcium ion binding; INVOLVED IN: in 13 processes; LOCATED IN: plasma membrane, actin cytoskeleton; EXPRESSED IN: 34 plant structures; EXPRESSED DURING: 14 growth stages; CONTAINS InterPro DOMAIN/s: EF-Hand 1, calcium-binding site (InterPro:IPR018247), EF-HAND 2 (InterPro:IPR018249), EF-hand-like domain (InterPro:IPR011992), …	28.4594	11.9577	11.8539	219.073	149.893	129.709	14.5482	19.2925	20.4209	46.4118	36.7433	39.7863	131.665	121.557	135.623	24.5357	20.6251	21.819
AT2G38470	GO:0009867(jasmonic acid mediated signaling pathway);GO:0005634(nucleus);GO:0002679(respiratory burst involved in defense response);GO:0003700(sequence-specific DNA binding transcription factor activity);GO:0050832(defense response to fungus);GO:0009651(response to salt stress);GO:0010310(regulation of hydrogen peroxide metabolic process);GO:0034605(cellular response to heat);GO:0009862(systemic …	WRKY DNA-binding protein 33 ;; WRKY DNA-binding protein 33 (WRKY33); CONTAINS InterPro DOMAIN/s: DNA-binding WRKY (InterPro:IPR003657); BEST Arabidopsis thaliana protein match is: WRKY DNA-binding protein 4 (TAIR:AT1G13960.1); Has 7573 Blast hits to 4449 proteins in 326 species: Archae - 2; Bacteria - 120; Metazoa - 293; Fungi - 170; Plants - 5689; Viruses - 9; Other Eukaryotes - 1290 (source: NC…	23.9234	24.4702	23.8057	358.013	274.853	168.297	12.446	18.7097	10.2837	34.1735	36.8114	36.3402	290.797	303.037	371.747	47.3102	49.0879	45.4345
AT1G60190	GO:0005634(nucleus);GO:0010029(regulation of seed germination)	ARM repeat superfamily protein ;; ARM repeat superfamily protein; FUNCTIONS IN: ubiquitin-protein ligase activity, binding, zinc ion binding; INVOLVED IN: protein ubiquitination; LOCATED IN: ubiquitin ligase complex; EXPRESSED IN: 6 plant structures; EXPRESSED DURING: 4 anthesis, petal differentiation and expansion stage; CONTAINS InterPro DOMAIN/s: Zinc finger, RING-type (InterPro:IPR001841), U …	0.828867	2.57664	2.86446	32.7147	97.6847	147.675	1.85521	0.768069	1.79043	2.88357	3.81524	5.15774	67.7952	82.8003	123.252	10.4701	12.3947	12.2889
AT3G59080	GO:0010200(response to chitin);GO:0050832(defense response to fungus);GO:0003677(DNA binding);GO:0005576(extracellular region);GO:0005576(extracellular region)	Eukaryotic aspartyl protease family protein ;; Eukaryotic aspartyl protease family protein; FUNCTIONS IN: DNA binding, aspartic-type endopeptidase activity; INVOLVED IN: proteolysis; LOCATED IN: endomembrane system; EXPRESSED IN: 21 plant structures; EXPRESSED DURING: 11 growth stages; CONTAINS InterPro DOMAIN/s: Peptidase aspartic (InterPro:IPR021109), Peptidase aspartic, catalytic (InterPro:IPR…	1.9498	1.73782	2.09959	15.2977	14.9253	13.7442	2.95407	5.16478	4.23083	3.15936	4.20602	4.7599	13.3517	13.9141	18.3161	5.9828	9.29072	9.05622
AT5G04340	GO:0003700(sequence-specific DNA binding transcription factor activity);GO:0003676(nucleic acid binding);GO:0005634(nucleus);GO:2000280(regulation of root development);GO:0008270(zinc ion binding);GO:0010200(response to chitin);GO:0055062(phosphate ion homeostasis)	zinc finger of Arabidopsis thaliana 6 ;; zinc finger of Arabidopsis thaliana 6 (ZAT6); FUNCTIONS IN: sequence-specific DNA binding transcription factor activity, zinc ion binding, nucleic acid binding; LOCATED IN: intracellular; EXPRESSED IN: 15 plant structures; EXPRESSED DURING: 8 growth stages; CONTAINS InterPro DOMAIN/s: Zinc finger, C2H2-like (InterPro:IPR015880), Zinc finger, C2H2-type (Int…	6.75122	10.9406	11.6083	78.3206	163.77	159.108	2.97975	2.79414	1.52051	15.4255	14.1153	13.917	68.9952	73.1842	127.714	18.1193	16.9246	19.2815
AT4G37520	GO:0005737(cytoplasm);GO:0005576(extracellular region);GO:0005515(protein binding);GO:0004601(peroxidase activity);GO:0004601(peroxidase activity)	Peroxidase superfamily protein ;; Peroxidase superfamily protein; FUNCTIONS IN: protein binding, peroxidase activity; INVOLVED IN: oxidation reduction, response to oxidative stress; LOCATED IN: cytoplasm; CONTAINS InterPro DOMAIN/s: Haem peroxidase (InterPro:IPR010255), Plant peroxidase (InterPro:IPR000823), Peroxidases heam-ligand binding site (InterPro:IPR019793), Haem peroxidase, plant/fungal/…	42.3954	44.3764	45.7858	4.03326	1.64383	4.39079	16.7268	9.95745	12.3777	2.78398	2.94814	2.51526	4.00328	5.45192	10.3084	36.2992	33.1348	32.8623
AT1G58420	GO:0008150(biological_process);GO:0005739(mitochondrion);GO:0003674(molecular_function)	Uncharacterised conserved protein UCP031279 ;; Uncharacterised conserved protein UCP031279; CONTAINS InterPro DOMAIN/s: Uncharacterised conserved protein UCP031279 (InterPro:IPR016972); BEST Arabidopsis thaliana protein match is: Uncharacterised conserved protein UCP031279 (TAIR:AT1G10140.1); Has 61 Blast hits to 61 proteins in 11 species: Archae - 0; Bacteria - 0; Metazoa - 0; Fungi - 0; Plants …	1.35686	2.01345	1.58466	32.1193	29.7565	14.5505	3.60537	3.94832	3.86891	4.18944	4.19108	4.61059	26.8657	24.853	32.582	2.74143	4.4663	4.1023
AT4G36950	GO:0005886(plasma membrane)	mitogen-activated protein kinase kinase kinase 21 ;; mitogen-activated protein kinase kinase kinase 21 (MAPKKK21); FUNCTIONS IN: protein serine/threonine kinase activity, protein kinase activity, ATP binding; INVOLVED IN: protein amino acid phosphorylation; CONTAINS InterPro DOMAIN/s: Protein kinase, ATP binding site (InterPro:IPR017441), Protein kinase, catalytic domain (InterPro:IPR000719), Ser…	1.35948	0.957009	1.27714	18.3832	59.9332	9.95458	0.129704	0.220579	0.122966	0.76558	0.820908	0.924428	54.6226	60.5305	38.8111	5.57266	5.77324	5.13882
AT2G38790	NA		8.46365	10.1874	11.1051	65.5904	152.186	103.306	5.12992	7.69416	5.33002	19.6777	19.0009	19.306	72.0351	77.2476	164.066	21.4304	24.977	21.0192
AT5G64660	GO:0002679(respiratory burst involved in defense response);GO:0035556(intracellular signal transduction);GO:0010200(response to chitin);GO:0005737(cytoplasm);GO:0050832(defense response to fungus)	CYS, MET, PRO, and GLY protein 2 ;; "CYS, MET, PRO, and GLY protein 2" (CMPG2); FUNCTIONS IN: ubiquitin-protein ligase activity, binding; INVOLVED IN: response to chitin; LOCATED IN: ubiquitin ligase complex; EXPRESSED IN: 23 plant structures; EXPRESSED DURING: 11 growth stages; CONTAINS InterPro DOMAIN/s: U box domain (InterPro:IPR003613), Armadillo-like helical (InterPro:IPR011989), Armadillo-t…	3.32052	2.71875	2.5265	22.4405	23.421	15.0487	2.06648	3.51507	2.5359	5.91226	6.81991	6.12597	11.528	13.7832	17.7636	4.74179	6.53136	5.06147
AT2G26530	GO:0009867(jasmonic acid mediated signaling pathway);GO:0005886(plasma membrane);GO:0008150(biological_process);GO:0010200(response to chitin);GO:0009863(salicylic acid mediated signaling pathway);GO:0009612(response to mechanical stimulus);GO:0009507(chloroplast);GO:0006612(protein targeting to membrane);GO:0010363(regulation of plant-type hypersensitive response);GO:0009646(response to absence …	Protein of unknown function (DUF1645) ;; AR781; FUNCTIONS IN: molecular_function unknown; INVOLVED IN: biological_process unknown; LOCATED IN: plasma membrane; EXPRESSED IN: 21 plant structures; EXPRESSED DURING: 10 growth stages; CONTAINS InterPro DOMAIN/s: Protein of unknown function DUF1645 (InterPro:IPR012442); BEST Arabidopsis thaliana protein match is: Protein of unknown function (DUF1645) …	11.8131	13.4436	13.7671	148.865	143.149	80.0106	8.00082	5.8197	5.488	33.9081	33.5825	31.7821	115.939	112.376	150.029	18.6099	19.1826	18.4782
AT3G19580	GO:0008270(zinc ion binding);GO:0045892(negative regulation of transcription, DNA-templated);GO:0009737(response to abscisic acid);GO:0009611(response to wounding);GO:0009738(abscisic acid-activated signaling pathway);GO:0009733(response to auxin);GO:0005634(nucleus);GO:0002679(respiratory burst involved in defense response);GO:0010200(response to chitin);GO:0009414(response to water deprivation)…	zinc-finger protein 2 ;; zinc-finger protein 2 (ZF2); CONTAINS InterPro DOMAIN/s: Zinc finger, C2H2-like (InterPro:IPR015880), Zinc finger, C2H2-type (InterPro:IPR007087); BEST Arabidopsis thaliana protein match is: salt tolerance zinc finger (TAIR:AT1G27730.1); Has 30201 Blast hits to 17322 proteins in 780 species: Archae - 12; Bacteria - 1396; Metazoa - 17338; Fungi - 3422; Plants - 5037; Virus…	5.40965	9.77782	10.4593	75.2916	143.077	102.539	3.74184	4.04497	2.92346	12.3046	14.806	13.686	77.9502	84.4643	127.218	14.4764	14.5371	15.6023
AT5G27420	GO:0009737(response to abscisic acid);GO:0009733(response to auxin);GO:0042538(hyperosmotic salinity response);GO:0007165(signal transduction);GO:0005576(extracellular region);GO:0030968(endoplasmic reticulum unfolded protein response);GO:0008270(zinc ion binding);GO:0009816(defense response to bacterium, incompatible interaction);GO:0009414(response to water deprivation);GO:0035556(intracellular…	carbon/nitrogen insensitive 1 ;; carbon/nitrogen insensitive 1 (CNI1); CONTAINS InterPro DOMAIN/s: Zinc finger, RING-type (InterPro:IPR001841), Zinc finger, C3HC4 RING-type (InterPro:IPR018957); BEST Arabidopsis thaliana protein match is: RING/U-box superfamily protein (TAIR:AT3G05200.1); Has 1807 Blast hits to 1807 proteins in 277 species: Archae - 0; Bacteria - 0; Metazoa - 736; Fungi - 347; Pl…	8.2754	9.46222	8.50088	58.2698	131.207	73.9998	2.38303	3.89686	2.81265	10.6534	10.8127	11.0669	85.7394	100.886	134.464	10.2709	13.8031	11.2638
AT4G17230	GO:0006612(protein targeting to membrane);GO:0009863(salicylic acid mediated signaling pathway);GO:0006355(regulation of transcription, DNA-templated);GO:0002679(respiratory burst involved in defense response);GO:0010200(response to chitin);GO:0010363(regulation of plant-type hypersensitive response);GO:0009873(ethylene-activated signaling pathway);GO:0009867(jasmonic acid mediated signaling path…	SCARECROW-like 13 ;; SCARECROW-like 13 (SCL13); CONTAINS InterPro DOMAIN/s: Transcription factor GRAS (InterPro:IPR005202); BEST Arabidopsis thaliana protein match is: scarecrow-like 5 (TAIR:AT1G50600.1); Has 2512 Blast hits to 2467 proteins in 302 species: Archae - 0; Bacteria - 4; Metazoa - 0; Fungi - 0; Plants - 2508; Viruses - 0; Other Eukaryotes - 0 (source: NCBI BLink).	19.2332	19.3353	20.5119	179.466	223.32	128.885	13.2095	16.4766	16.819	21.1004	24.3871	23.9554	238.208	274.579	358.818	24.0265	26.5335	26.0898
AT3G15210	GO:0002679(respiratory burst involved in defense response);GO:0005634(nucleus);GO:0009723(response to ethylene);GO:0016604(nuclear body);GO:0035556(intracellular signal transduction);GO:0045892(negative regulation of transcription, DNA-templated);GO:0006355(regulation of transcription, DNA-templated);GO:0003677(DNA binding);GO:0010105(negative regulation of ethylene-activated signaling pathway);G…	ethylene responsive element binding factor 4 ;; ethylene responsive element binding factor 4 (ERF4); CONTAINS InterPro DOMAIN/s: DNA-binding, integrase-type (InterPro:IPR016177), Pathogenesis-related transcriptional factor/ERF, DNA-binding (InterPro:IPR001471); BEST Arabidopsis thaliana protein match is: ethylene response factor 8 (TAIR:AT1G53170.1); Has 6170 Blast hits to 5786 proteins in 253 sp…	23.6734	23.8615	22.7797	163.022	179.719	187.066	11.5586	10.2081	11.1586	25.9317	29.2838	29.8115	154.72	156.204	225.898	17.2318	24.7016	21.097
AT1G66090	GO:0031348(negative regulation of defense response);GO:0009863(salicylic acid mediated signaling pathway);GO:0006612(protein targeting to membrane);GO:0009697(salicylic acid biosynthetic process);GO:0050832(defense response to fungus);GO:0009867(jasmonic acid mediated signaling pathway);GO:0010200(response to chitin);GO:0045087(innate immune response);GO:0010363(regulation of plant-type hypersens…	Disease resistance protein (TIR-NBS class) ;; Disease resistance protein (TIR-NBS class); FUNCTIONS IN: transmembrane receptor activity, nucleoside-triphosphatase activity, nucleotide binding, ATP binding; INVOLVED IN: signal transduction, defense response, apoptosis, innate immune response; LOCATED IN: intrinsic to membrane, chloroplast; EXPRESSED IN: 22 plant structures; EXPRESSED DURING: 10 gr…	2.74636	3.83288	2.75446	77.3605	36.0135	17.6926	2.15289	3.44063	2.18727	6.02943	6.85735	6.98496	78.8729	80.9598	101.603	17.1886	20.3548	18.014
AT3G28340	GO:0030968(endoplasmic reticulum unfolded protein response);GO:0016758(transferase activity, transferring hexosyl groups);GO:0016051(carbohydrate biosynthetic process);GO:0009738(abscisic acid-activated signaling pathway);GO:0035556(intracellular signal transduction);GO:0006979(response to oxidative stress);GO:0005794(Golgi apparatus);GO:0047262(polygalacturonate 4-alpha-galacturonosyltransferase…	galacturonosyltransferase-like 10 ;; galacturonosyltransferase-like 10 (GATL10); FUNCTIONS IN: transferase activity, transferring hexosyl groups, polygalacturonate 4-alpha-galacturonosyltransferase activity; INVOLVED IN: carbohydrate biosynthetic process; LOCATED IN: endomembrane system; EXPRESSED IN: 20 plant structures; EXPRESSED DURING: 11 growth stages; CONTAINS InterPro DOMAIN/s: Glycosyl tr…	1.58571	1.58584	2.4247	26.2131	23.5006	10.7619	1.54357	1.96072	1.2416	3.02436	3.48649	4.47741	14.8793	16.6967	19.5321	5.67527	6.85077	5.78788
AT1G74430	GO:0009751(response to salicylic acid);GO:0009753(response to jasmonic acid);GO:0006355(regulation of transcription, DNA-templated);GO:0009694(jasmonic acid metabolic process);GO:0003700(sequence-specific DNA binding transcription factor activity);GO:0003677(DNA binding);GO:0005634(nucleus)	myb domain protein 95 ;; myb domain protein 95 (MYB95); CONTAINS InterPro DOMAIN/s: SANT, DNA-binding (InterPro:IPR001005), Homeodomain-like (InterPro:IPR009057), Myb, DNA-binding (InterPro:IPR014778), HTH transcriptional regulator, Myb-type, DNA-binding (InterPro:IPR017930), Homeodomain-related (InterPro:IPR012287), Myb transcription factor (InterPro:IPR015495); BEST Arabidopsis thaliana protein…	11.3289	3.33087	3.76814	98.388	70.4067	41.2655	3.28966	2.77361	3.37885	8.16405	6.28161	7.32247	71.247	69.3278	93.7937	4.04579	4.40753	4.41955
AT5G41750	GO:0005634(nucleus);GO:0006952(defense response);GO:0006952(defense response)	Disease resistance protein (TIR-NBS-LRR class) family ;; Disease resistance protein (TIR-NBS-LRR class) family; FUNCTIONS IN: transmembrane receptor activity, nucleoside-triphosphatase activity, nucleotide binding, ATP binding; INVOLVED IN: signal transduction, apoptosis, defense response, innate immune response; LOCATED IN: intrinsic to membrane; CONTAINS InterPro DOMAIN/s: ATPase, AAA+ type, co…	3.62828	5.43849	5.88913	66.3815	93.0322	35.6957	3.80569	4.79628	2.82864	5.9599	7.70926	7.61187	103.728	116.544	116.448	10.5131	11.9841	11.2331
AT1G32640	GO:0006568(tryptophan metabolic process);GO:0009759(indole glucosinolate biosynthetic process);GO:0048364(root development);GO:0051090(regulation of sequence-specific DNA binding transcription factor activity);GO:0005515(protein binding);GO:0009753(response to jasmonic acid);GO:0009269(response to desiccation);GO:0009737(response to abscisic acid);GO:0045893(positive regulation of transcription, …	Basic helix-loop-helix (bHLH) DNA-binding family protein ;; MYC2; FUNCTIONS IN: DNA binding, transcription activator activity, sequence-specific DNA binding transcription factor activity; INVOLVED IN: in 13 processes; LOCATED IN: nucleus; EXPRESSED IN: 26 plant structures; EXPRESSED DURING: 13 growth stages; CONTAINS InterPro DOMAIN/s: Helix-loop-helix DNA-binding domain (InterPro:IPR001092), Hel…	62.1159	27.7107	27.8157	281.47	481.046	331.666	13.692	15.0166	15.3722	47.2094	59.7948	59.1387	250.253	307.135	465.215	47.1682	56.8614	60.4876
AT4G27280	GO:0005509(calcium ion binding);GO:0005886(plasma membrane);GO:0080167(response to karrikin);GO:0009612(response to mechanical stimulus);GO:0010200(response to chitin);GO:0009611(response to wounding)	Calcium-binding EF-hand family protein ;; Calcium-binding EF-hand family protein; FUNCTIONS IN: calcium ion binding; INVOLVED IN: response to karrikin; EXPRESSED IN: 23 plant structures; EXPRESSED DURING: 13 growth stages; CONTAINS InterPro DOMAIN/s: EF-Hand 1, calcium-binding site (InterPro:IPR018247), EF-HAND 2 (InterPro:IPR018249), EF-hand-like domain (InterPro:IPR011992); BEST Arabidopsis tha…	12.5513	6.88987	5.47215	128.949	99.4663	33.6907	7.96276	13.8081	9.08793	21.5521	17.6684	18.3808	111.736	92.9743	91.3779	17.5511	11.0883	11.4721
AT1G18300	GO:0009507(chloroplast);GO:0016787(hydrolase activity);GO:0005829(cytosol)	nudix hydrolase homolog 4 ;; nudix hydrolase homolog 4 (NUDT4); FUNCTIONS IN: hydrolase activity; LOCATED IN: cytosol; EXPRESSED IN: stem, root, leaf; CONTAINS InterPro DOMAIN/s: NUDIX hydrolase domain-like (InterPro:IPR015797), NUDIX hydrolase, conserved site (InterPro:IPR020084), NUDIX hydrolase domain (InterPro:IPR000086); BEST Arabidopsis thaliana protein match is: nudix hydrolase homolog 21 …	3.64374	2.0499	2.15739	95.128	25.5436	16.3314	1.86421	3.04075	1.96289	20.7159	19.989	18.9707	33.6439	37.3225	42.8916	9.41306	11.59	10.0461
AT2G22500	GO:0015992(proton transport);GO:0006839(mitochondrial transport);GO:0006810(transport);GO:0017077(oxidative phosphorylation uncoupler activity);GO:0005310(dicarboxylic acid transmembrane transporter activity);GO:0010200(response to chitin);GO:0005739(mitochondrion);GO:0005743(mitochondrial inner membrane)	uncoupling protein 5 ;; uncoupling protein 5 (UCP5); FUNCTIONS IN: binding, dicarboxylic acid transmembrane transporter activity; INVOLVED IN: transport, mitochondrial transport; LOCATED IN: mitochondrion, mitochondrial inner membrane, membrane; EXPRESSED IN: 23 plant structures; EXPRESSED DURING: 15 growth stages; CONTAINS InterPro DOMAIN/s: Mitochondrial substrate carrier (InterPro:IPR001993), …	24.3785	22.5219	21.7614	208.736	208.688	122.815	15.0286	26.5125	22.9418	27.8206	33.2605	32.9364	210.266	252.183	410.992	50.6012	62.9983	60.2421
AT1G19380	GO:0009611(response to wounding);GO:0009612(response to mechanical stimulus);GO:0010200(response to chitin);GO:0008150(biological_process)	Protein of unknown function (DUF1195) ;; Protein of unknown function (DUF1195); CONTAINS InterPro DOMAIN/s: Protein of unknown function DUF1195 (InterPro:IPR010608); BEST Arabidopsis thaliana protein match is: Protein of unknown function (DUF1195) (TAIR:AT4G36660.1); Has 67 Blast hits to 67 proteins in 15 species: Archae - 0; Bacteria - 0; Metazoa - 0; Fungi - 0; Plants - 67; Viruses - 0; Other E…	8.30824	5.30031	5.01551	146.224	44.4184	35.7729	10.0998	10.7776	6.43452	12.3148	11.6656	10.7139	115.249	106.327	170.002	12.7322	11.5381	13.8286
AT3G50930	GO:0005524(ATP binding);GO:0009697(salicylic acid biosynthetic process);GO:0009627(systemic acquired resistance);GO:0009612(response to mechanical stimulus);GO:0016887(ATPase activity);GO:0005886(plasma membrane);GO:0010200(response to chitin);GO:0052542(defense response by callose deposition);GO:0009611(response to wounding);GO:0005739(mitochondrion)	cytochrome BC1 synthesis ;; cytochrome BC1 synthesis (BCS1); FUNCTIONS IN: nucleoside-triphosphatase activity, ATPase activity, nucleotide binding, ATP binding; LOCATED IN: mitochondrion; EXPRESSED IN: 24 plant structures; EXPRESSED DURING: 13 growth stages; CONTAINS InterPro DOMAIN/s: ATPase, AAA-type, core (InterPro:IPR003959), ATPase, AAA+ type, core (InterPro:IPR003593), ATPase, AAA-type, con…	13.4897	6.92801	7.22958	103.609	136.358	46.3407	4.86532	9.02863	5.49136	9.80365	11.9264	11.9899	121.065	141.275	146.334	15.6802	19.0767	19.3826
AT5G16200	GO:0008150(biological_process);GO:0003674(molecular_function);GO:0005739(mitochondrion)	50S ribosomal protein-related ;; 50S ribosomal protein-related; BEST Arabidopsis thaliana protein match is: unknown protein (TAIR:AT1G66890.1); Has 1807 Blast hits to 1807 proteins in 277 species: Archae - 0; Bacteria - 0; Metazoa - 736; Fungi - 347; Plants - 385; Viruses - 0; Other Eukaryotes - 339 (source: NCBI BLink).	4.795	3.47123	3.29889	31.0721	33.2346	26.6022	4.93634	6.66334	6.34667	4.11726	4.81621	3.795	30.7896	28.812	30.5753	9.25749	7.74604	7.43953
AT1G05575	NA		4.34825	1.83804	3.36601	46.6966	59.4963	19.1676	2.68856	1.65285	1.21608	6.16938	4.44156	4.70941	50.6338	44.1875	76.2737	4.53172	2.52238	4.91623
AT5G47220	GO:0006355(regulation of transcription, DNA-templated);GO:0009873(ethylene-activated signaling pathway);GO:0045893(positive regulation of transcription, DNA-templated);GO:0003700(sequence-specific DNA binding transcription factor activity);GO:0010200(response to chitin);GO:0009723(response to ethylene);GO:0009864(induced systemic resistance, jasmonic acid mediated signaling pathway);GO:0003677(DN…	ethylene responsive element binding factor 2 ;; ethylene responsive element binding factor 2 (ERF2); CONTAINS InterPro DOMAIN/s: DNA-binding, integrase-type (InterPro:IPR016177), Pathogenesis-related transcriptional factor/ERF, DNA-binding (InterPro:IPR001471); BEST Arabidopsis thaliana protein match is: ethylene responsive element binding factor 1 (TAIR:AT4G17500.1); Has 1807 Blast hits to 1807 …	20.5477	12.6171	12.6675	88.3912	105.074	82.9542	15.7834	27.6055	12.6386	17.1735	16.2502	19.5252	58.7858	59.3444	117.238	17.6489	20.7747	22.8834
AT1G53170	GO:0005634(nucleus);GO:0006355(regulation of transcription, DNA-templated);GO:0003677(DNA binding);GO:0009873(ethylene-activated signaling pathway);GO:0003700(sequence-specific DNA binding transcription factor activity)	ethylene response factor 8 ;; ethylene response factor 8 (ERF8); CONTAINS InterPro DOMAIN/s: DNA-binding, integrase-type (InterPro:IPR016177), Pathogenesis-related transcriptional factor/ERF, DNA-binding (InterPro:IPR001471); BEST Arabidopsis thaliana protein match is: ethylene responsive element binding factor 4 (TAIR:AT3G15210.1); Has 5970 Blast hits to 5718 proteins in 254 species: Archae - 0;…	8.39556	10.3219	9.23924	49.9533	50.4478	66.8694	13.2379	15.4039	17.4717	9.59151	8.11156	11.0328	101.458	105.447	89.3604	17.604	15.9814	18.6092
AT3G57530	GO:0050832(defense response to fungus);GO:0035556(intracellular signal transduction);GO:0009611(response to wounding);GO:0030968(endoplasmic reticulum unfolded protein response);GO:0005515(protein binding);GO:0009738(abscisic acid-activated signaling pathway);GO:0016301(kinase activity);GO:0000165(MAPK cascade);GO:0009867(jasmonic acid mediated signaling pathway);GO:0007165(signal transduction);G…	calcium-dependent protein kinase 32 ;; calcium-dependent protein kinase 32 (CPK32); FUNCTIONS IN: protein binding, calcium-dependent protein kinase C activity, calmodulin-dependent protein kinase activity, kinase activity; INVOLVED IN: response to salt stress, protein amino acid phosphorylation, N-terminal protein myristoylation, abscisic acid mediated signaling pathway; LOCATED IN: nucleus, plas…	14.9555	12.3447	13.6354	165.721	91.6825	79.8901	14.8336	16.9784	15.4947	20.5237	23.1373	22.132	135.351	156.554	187.324	21.7093	25.6061	23.045
AT5G61600	GO:0006355(regulation of transcription, DNA-templated);GO:0003700(sequence-specific DNA binding transcription factor activity);GO:0050832(defense response to fungus);GO:0005515(protein binding);GO:0045893(positive regulation of transcription, DNA-templated);GO:0009693(ethylene biosynthetic process);GO:0010200(response to chitin);GO:0009611(response to wounding);GO:0005634(nucleus);GO:0003677(DNA …	ethylene response factor 104 ;; ethylene response factor 104 (ERF104); CONTAINS InterPro DOMAIN/s: DNA-binding, integrase-type (InterPro:IPR016177), Pathogenesis-related transcriptional factor/ERF, DNA-binding (InterPro:IPR001471); BEST Arabidopsis thaliana protein match is: Integrase-type DNA-binding superfamily protein (TAIR:AT5G51190.1); Has 1807 Blast hits to 1807 proteins in 277 species: Arc…	13.0855	6.82831	6.59559	70.8238	229.871	64.187	6.25063	11.4444	6.30858	30.6103	29.4682	29.0054	43.1537	42.2724	58.282	5.72901	5.21612	5.85302
AT1G53903	GO:0005739(mitochondrion)	Protein of unknown function (DUF581) ;; Protein of unknown function (DUF581); CONTAINS InterPro DOMAIN/s: Protein of unknown function DUF581 (InterPro:IPR007650); BEST Arabidopsis thaliana protein match is: Protein of unknown function (DUF581) (TAIR:AT1G53885.1); Has 30201 Blast hits to 17322 proteins in 780 species: Archae - 12; Bacteria - 1396; Metazoa - 17338; Fungi - 3422; Plants - 5037; Viru…	24.4503	8.57372	8.66869	80.9909	170.266	103.511	8.20792	2.69463	3.55724	42.708	36.048	34.2742	100.702	88.1964	100.498	10.809	6.8942	8.53114
AT2G44840	GO:0009867(jasmonic acid mediated signaling pathway);GO:0009873(ethylene-activated signaling pathway);GO:0009753(response to jasmonic acid);GO:0010363(regulation of plant-type hypersensitive response);GO:0009414(response to water deprivation);GO:0007165(signal transduction);GO:0002679(respiratory burst involved in defense response);GO:0003700(sequence-specific DNA binding transcription factor act…	ethylene-responsive element binding factor 13 ;; ethylene-responsive element binding factor 13 (ERF13); CONTAINS InterPro DOMAIN/s: DNA-binding, integrase-type (InterPro:IPR016177), Pathogenesis-related transcriptional factor/ERF, DNA-binding (InterPro:IPR001471); BEST Arabidopsis thaliana protein match is: ethylene responsive element binding factor 1 (TAIR:AT4G17500.1); Has 5576 Blast hits to 55…	5.53137	0.442557	0.971554	143.946	166.869	35.3415	0.070306	0.701714	0.152175	5.27613	5.59404	5.09339	116.13	123.444	166.556	2.02208	2.50691	2.58036
AT1G20510	GO:0005777(peroxisome);GO:0010200(response to chitin);GO:0016207(4-coumarate-CoA ligase activity);GO:0009698(phenylpropanoid metabolic process);GO:0009695(jasmonic acid biosynthetic process);GO:0009620(response to fungus);GO:0009753(response to jasmonic acid);GO:0009611(response to wounding);GO:0009507(chloroplast);GO:0009507(chloroplast)	OPC-8:0 CoA ligase1 ;; OPC-8:0 CoA ligase1 (OPCL1); FUNCTIONS IN: 4-coumarate-CoA ligase activity; INVOLVED IN: phenylpropanoid metabolic process, jasmonic acid biosynthetic process, response to wounding; LOCATED IN: peroxisome; EXPRESSED IN: 22 plant structures; EXPRESSED DURING: 13 growth stages; CONTAINS InterPro DOMAIN/s: AMP-binding, conserved site (InterPro:IPR020845), AMP-dependent synthet…	41.6427	35.6852	33.7145	330.301	302.777	205.22	16.336	23.0629	21.4877	47.2632	53.1691	54.3517	290.585	305.215	525.545	31.1683	33.6895	34.5829
AT1G53885	GO:0005739(mitochondrion);GO:0003674(molecular_function);GO:0008150(biological_process)	Protein of unknown function (DUF581) ;; Protein of unknown function (DUF581); CONTAINS InterPro DOMAIN/s: Protein of unknown function DUF581 (InterPro:IPR007650); BEST Arabidopsis thaliana protein match is: Protein of unknown function (DUF581) (TAIR:AT1G53903.1); Has 508 Blast hits to 508 proteins in 19 species: Archae - 0; Bacteria - 0; Metazoa - 0; Fungi - 0; Plants - 508; Viruses - 0; Other Eu…	24.7654	8.6069	8.67563	81.671	170.514	104.071	8.29603	2.66862	3.55253	42.899	35.9691	34.2396	101.973	88.1494	101.138	10.7581	6.78148	8.55078
AT1G72920	GO:0009611(response to wounding);GO:0006952(defense response);GO:0005737(cytoplasm)	Toll-Interleukin-Resistance (TIR) domain family protein ;; Toll-Interleukin-Resistance (TIR) domain family protein; FUNCTIONS IN: transmembrane receptor activity; INVOLVED IN: response to wounding, defense response; LOCATED IN: intrinsic to membrane; EXPRESSED IN: 19 plant structures; EXPRESSED DURING: 10 growth stages; CONTAINS InterPro DOMAIN/s: Toll-Interleukin receptor (InterPro:IPR000157); B…	5.12505	2.5894	2.78511	39.6994	41.3309	14.5822	3.16651	4.34029	2.34529	11.8271	11.3761	11.7937	30.6116	33.9782	38.1164	3.77278	4.65669	4.20173
AT1G61340	GO:0005634(nucleus);GO:0009693(ethylene biosynthetic process);GO:0003674(molecular_function);GO:0006970(response to osmotic stress);GO:0010200(response to chitin);GO:0009753(response to jasmonic acid);GO:0009651(response to salt stress);GO:0009961(response to 1-aminocyclopropane-1-carboxylic acid);GO:0009751(response to salicylic acid);GO:0009617(response to bacterium);GO:0009611(response to woun…	F-box family protein ;; F-box family protein; CONTAINS InterPro DOMAIN/s: F-box domain, cyclin-like (InterPro:IPR001810); BEST Arabidopsis thaliana protein match is: F-box family protein (TAIR:AT4G05010.1); Has 91 Blast hits to 91 proteins in 14 species: Archae - 0; Bacteria - 0; Metazoa - 0; Fungi - 0; Plants - 91; Viruses - 0; Other Eukaryotes - 0 (source: NCBI BLink).;F-box family protein ;; F…	5.47033	1.43615	2.36641	73.6469	21.6619	25.5276	1.70032	0.807784	1.48766	3.56835	3.27221	3.65114	106.428	125.191	164.007	5.21196	4.66346	6.44233
AT5G64870	GO:0009873(ethylene-activated signaling pathway);GO:0005886(plasma membrane);GO:0005773(vacuole);GO:0003674(molecular_function);GO:0010200(response to chitin);GO:0008150(biological_process)	SPFH/Band 7/PHB domain-containing membrane-associated protein family ;; SPFH/Band 7/PHB domain-containing membrane-associated protein family; FUNCTIONS IN: molecular_function unknown; INVOLVED IN: biological_process unknown; LOCATED IN: plasma membrane, vacuole; EXPRESSED IN: 18 plant structures; EXPRESSED DURING: 11 growth stages; CONTAINS InterPro DOMAIN/s: Band 7 protein (InterPro:IPR001107); …	0.732376	0.448816	0.300832	12.8881	5.36786	5.65195	0.168068	0.23404	0.289409	0.522597	0.4022	0.629531	7.74331	9.09495	11.7209	1.27	1.05483	1.76941
AT1G65390	GO:0009507(chloroplast);GO:0006952(defense response);GO:0030246(carbohydrate binding);GO:0030246(carbohydrate binding)	phloem protein 2 A5 ;; phloem protein 2 A5 (PP2-A5); FUNCTIONS IN: carbohydrate binding; INVOLVED IN: signal transduction, defense response, innate immune response; LOCATED IN: intrinsic to membrane, chloroplast; EXPRESSED IN: 21 plant structures; EXPRESSED DURING: 12 growth stages; CONTAINS InterPro DOMAIN/s: Toll-Interleukin receptor (InterPro:IPR000157); BEST Arabidopsis thaliana protein match…	0.493513	0.056577	0.192115	35.8849	3.82413	9.07229	0.138101	0.350709	0.193685	1.20285	0.93419	0.774814	11.206	11.1936	18.4995	0.543851	0.605513	0.39393
AT1G24140	GO:0031225(anchored component of membrane);GO:0005576(extracellular region);GO:0004222(metalloendopeptidase activity);GO:0009693(ethylene biosynthetic process);GO:0010200(response to chitin);GO:0030968(endoplasmic reticulum unfolded protein response);GO:0006508(proteolysis)	Matrixin family protein ;; Matrixin family protein; FUNCTIONS IN: metallopeptidase activity, metalloendopeptidase activity, zinc ion binding; INVOLVED IN: proteolysis, metabolic process; LOCATED IN: anchored to membrane; EXPRESSED IN: 13 plant structures; EXPRESSED DURING: 7 growth stages; CONTAINS InterPro DOMAIN/s: Peptidase M10, metallopeptidase (InterPro:IPR001818), Peptidoglycan binding-like…	2.83266	4.76139	5.00773	28.5489	63.4148	29.4218	2.17455	3.08038	2.87433	5.61616	7.03247	6.86271	37.8295	41.9229	61.6832	5.10571	5.52094	5.52719
AT1G80120	GO:0005575(cellular_component);GO:0003674(molecular_function);GO:0008150(biological_process)	Protein of unknown function (DUF567) ;; Protein of unknown function (DUF567); CONTAINS InterPro DOMAIN/s: Protein of unknown function DUF567 (InterPro:IPR007612); BEST Arabidopsis thaliana protein match is: Protein of unknown function (DUF567) (TAIR:AT3G15810.1); Has 439 Blast hits to 438 proteins in 21 species: Archae - 0; Bacteria - 0; Metazoa - 0; Fungi - 9; Plants - 430; Viruses - 0; Other Eu…	8.82681	5.02108	5.10299	41.7894	71.0366	26.0255	3.14989	4.15421	5.49105	7.32864	4.62263	4.70922	55.1071	55.6476	54.3664	5.09358	6.20743	6.91405
AT4G22590	GO:0004805(trehalose-phosphatase activity);GO:0005992(trehalose biosynthetic process);GO:0005737(cytoplasm)	Haloacid dehalogenase-like hydrolase (HAD) superfamily protein ;; Haloacid dehalogenase-like hydrolase (HAD) superfamily protein; FUNCTIONS IN: catalytic activity, trehalose-phosphatase activity; INVOLVED IN: trehalose biosynthetic process, metabolic process; LOCATED IN: chloroplast; EXPRESSED IN: sperm cell, male gametophyte, pollen tube; EXPRESSED DURING: L mature pollen stage, M germinated pol…	0.894518	1.53955	1.5631	14.7382	11.333	12.2821	2.03805	0.609294	0.20979	2.34706	1.03677	1.04518	20.538	22.8528	15.5154	3.88084	4.7034	0.495147
AT1G73080	GO:0004674(protein serine/threonine kinase activity);GO:0005886(plasma membrane);GO:0007169(transmembrane receptor protein tyrosine kinase signaling pathway);GO:0052542(defense response by callose deposition);GO:0005515(protein binding);GO:0005524(ATP binding);GO:0009506(plasmodesma);GO:0045087(innate immune response);GO:0035556(intracellular signal transduction);GO:0009738(abscisic acid-activate…	PEP1 receptor 1 ;; PEP1 receptor 1 (PEPR1); FUNCTIONS IN: protein binding, protein serine/threonine kinase activity, kinase activity, ATP binding; INVOLVED IN: response to jasmonic acid stimulus, protein amino acid phosphorylation, transmembrane receptor protein tyrosine kinase signaling pathway, response to wounding, innate immune response; LOCATED IN: plasma membrane; EXPRESSED IN: 24 plant str…	6.03457	2.77886	2.63752	62.0739	28.3632	21.7777	2.83234	3.73395	3.95293	3.96229	4.3803	4.23948	37.9315	43.6537	65.0695	5.52174	7.30201	7.52368
AT5G43580	GO:0002213(defense response to insect);GO:0050832(defense response to fungus);GO:0005576(extracellular region);GO:0004867(serine-type endopeptidase inhibitor activity);GO:0009611(response to wounding);GO:0006952(defense response)	Serine protease inhibitor, potato inhibitor I-type family protein ;; Serine protease inhibitor, potato inhibitor I-type family protein; FUNCTIONS IN: serine-type endopeptidase inhibitor activity; INVOLVED IN: response to wounding, defense response; LOCATED IN: cellular_component unknown; EXPRESSED IN: shoot apex, hypocotyl, root, leaf; CONTAINS InterPro DOMAIN/s: Proteinase inhibitor I13, potato …	7.01604	27.362	31.8468	0.244097	0.039288	0.324764	3.2348	0.081588	0.174416	0.084884	0.066886	0.0001	1.50521	1.77954	1.22524	0.475055	0.149992	0.601929
AT4G11280	GO:0009693(ethylene biosynthetic process);GO:0010200(response to chitin);GO:0016847(1-aminocyclopropane-1-carboxylate synthase activity);GO:0009612(response to mechanical stimulus);GO:0009753(response to jasmonic acid);GO:0005515(protein binding);GO:0006979(response to oxidative stress);GO:0042802(identical protein binding);GO:0009723(response to ethylene);GO:0009611(response to wounding);GO:0071…	1-aminocyclopropane-1-carboxylic acid (acc) synthase 6 ;; 1-aminocyclopropane-1-carboxylic acid (acc) synthase 6 (ACS6); CONTAINS InterPro DOMAIN/s: 1-aminocyclopropane-1-carboxylate synthase (InterPro:IPR001176), Aminotransferase, class I/classII (InterPro:IPR004839), Pyridoxal phosphate-dependent transferase, major domain (InterPro:IPR015424), Aminotransferases, class-I, pyridoxal-phosphate-bin…	6.94442	3.5455	4.29864	107.118	36.278	27.9433	2.73529	6.6044	4.9478	19.3472	19.7339	20.463	27.6628	29.6121	33.6815	5.7844	6.64137	6.54225
AT2G25735	NA		6.39573	4.43331	4.1239	62.2189	35.7218	23.318	7.78708	8.76642	3.89603	9.8656	8.4224	7.53781	53.0698	44.5104	70.019	12.5232	10.6269	8.78556
AT1G63750	GO:0005634(nucleus);GO:0006952(defense response);GO:0006952(defense response)	Disease resistance protein (TIR-NBS-LRR class) family ;; Disease resistance protein (TIR-NBS-LRR class) family; FUNCTIONS IN: transmembrane receptor activity, nucleoside-triphosphatase activity, nucleotide binding, ATP binding; INVOLVED IN: signal transduction, apoptosis, defense response, innate immune response; LOCATED IN: intrinsic to membrane; EXPRESSED IN: 7 plant structures; EXPRESSED DURIN…	1.07858	1.68458	1.76672	14.4367	8.31406	9.81029	2.20808	2.29919	1.97709	1.73469	2.08328	1.82301	9.49877	10.7221	10.8067	2.24563	2.07048	2.03003
AT2G42760	NA		15.1441	3.91771	4.17484	60.8782	123.804	67.3479	2.85738	2.83721	2.2898	9.03153	8.51209	9.27753	94.0057	91.3631	120.506	7.2055	7.00037	7.84328
AT3G56790	GO:0005634(nucleus)	RNA splicing factor-related ;; RNA splicing factor-related; CONTAINS InterPro DOMAIN/s: Pre-mRNA-splicing factor 3 (InterPro:IPR013881); BEST Arabidopsis thaliana protein match is: Pre-mRNA-splicing factor 3 (TAIR:AT3G55930.1); Has 356 Blast hits to 326 proteins in 158 species: Archae - 0; Bacteria - 0; Metazoa - 124; Fungi - 116; Plants - 74; Viruses - 0; Other Eukaryotes - 42 (source: NCBI BLin…	0.283478	0.233101	0.593963	38.0472	12.5353	6.56407	0.248119	0.100276	0.231954	0.762279	0.328598	0.660765	8.90987	10.5983	7.68113	0.380932	0.64537	1.03515
AT1G29690	GO:0009862(systemic acquired resistance, salicylic acid mediated signaling pathway);GO:0010337(regulation of salicylic acid metabolic process);GO:0031348(negative regulation of defense response);GO:0006612(protein targeting to membrane);GO:0009626(plant-type hypersensitive response);GO:0010310(regulation of hydrogen peroxide metabolic process);GO:0006955(immune response);GO:0050832(defense respon…	MAC/Perforin domain-containing protein ;; constitutively activated cell death 1 (CAD1); CONTAINS InterPro DOMAIN/s: Membrane attack complex component/perforin (MACPF) domain (InterPro:IPR020864); BEST Arabidopsis thaliana protein match is: MAC/Perforin domain-containing protein (TAIR:AT4G24290.2); Has 226 Blast hits to 225 proteins in 30 species: Archae - 0; Bacteria - 6; Metazoa - 14; Fungi - 0;…	6.5141	5.51618	5.80203	45.9253	28.0225	28.5179	4.28693	4.99726	4.56176	6.12733	7.53671	8.19734	37.8859	44.851	54.7361	10.5497	12.4695	12.8807
AT2G27500	GO:0005737(cytoplasm);GO:0046658(anchored component of plasma membrane);GO:0010363(regulation of plant-type hypersensitive response);GO:0006612(protein targeting to membrane);GO:0005634(nucleus);GO:0009867(jasmonic acid mediated signaling pathway);GO:0009863(salicylic acid mediated signaling pathway);GO:0005576(extracellular region);GO:0004553(hydrolase activity, hydrolyzing O-glycosyl compounds)…	Glycosyl hydrolase superfamily protein ;; Glycosyl hydrolase superfamily protein; FUNCTIONS IN: cation binding, hydrolase activity, hydrolyzing O-glycosyl compounds, catalytic activity; INVOLVED IN: carbohydrate metabolic process; LOCATED IN: anchored to plasma membrane, nucleus, cytoplasm; EXPRESSED IN: 23 plant structures; EXPRESSED DURING: 13 growth stages; CONTAINS InterPro DOMAIN/s: Glycosid…	8.37383	8.11757	6.58458	40.8125	44.719	36.8446	16.6281	13.1254	12.1486	8.438	9.60166	9.4314	49.5015	49.9974	74.6209	28.9915	28.3823	29.887
AT2G32150	GO:0016787(hydrolase activity)	Haloacid dehalogenase-like hydrolase (HAD) superfamily protein ;; Haloacid dehalogenase-like hydrolase (HAD) superfamily protein; FUNCTIONS IN: hydrolase activity, catalytic activity; INVOLVED IN: metabolic process; LOCATED IN: cellular_component unknown; EXPRESSED IN: 24 plant structures; EXPRESSED DURING: 13 growth stages; CONTAINS InterPro DOMAIN/s: Haloacid dehalogenase-like hydrolase (InterP…	17.2311	19.8397	18.5589	180.034	144.459	89.3787	9.73445	6.66015	15.1865	24.573	23.111	22.8242	231.933	206.339	264.028	24.2021	26.2599	23.1485
AT4G27410	GO:0009409(response to cold);GO:0009414(response to water deprivation);GO:0045893(positive regulation of transcription, DNA-templated);GO:0007275(multicellular organismal development);GO:0005634(nucleus);GO:0009723(response to ethylene);GO:0007165(signal transduction);GO:0009738(abscisic acid-activated signaling pathway);GO:0003700(sequence-specific DNA binding transcription factor activity);GO:0…	NAC (No Apical Meristem) domain transcriptional regulator superfamily protein ;; RESPONSIVE TO DESICCATION 26 (RD26); CONTAINS InterPro DOMAIN/s: No apical meristem (NAM) protein (InterPro:IPR003441); BEST Arabidopsis thaliana protein match is: NAC domain containing protein 19 (TAIR:AT1G52890.1); Has 30201 Blast hits to 17322 proteins in 780 species: Archae - 12; Bacteria - 1396; Metazoa - 17338;…	5.42818	11.6337	12.5456	67.8386	199.434	235.374	6.14123	4.17965	3.99783	11.8439	13.0906	13.1194	157.466	171.86	259.065	55.8218	67.2833	67.7697
AT1G20310	NA		0.309102	0.328375	0.504102	13.2887	15.7901	4.60111	0.280353	0.163149	0.143974	0.859705	0.956099	0.865707	21.8729	21.5263	26.3151	1.86748	1.77241	2.30945
AT5G67300	GO:0006355(regulation of transcription, DNA-templated);GO:0010200(response to chitin);GO:2000031(regulation of salicylic acid mediated signaling pathway);GO:0003677(DNA binding);GO:0009651(response to salt stress);GO:0009753(response to jasmonic acid);GO:0009751(response to salicylic acid);GO:0003700(sequence-specific DNA binding transcription factor activity);GO:0009737(response to abscisic acid…	myb domain protein r1 ;; myb domain protein r1 (MYBR1); CONTAINS InterPro DOMAIN/s: SANT, DNA-binding (InterPro:IPR001005), Homeodomain-like (InterPro:IPR009057), Myb, DNA-binding (InterPro:IPR014778), HTH transcriptional regulator, Myb-type, DNA-binding (InterPro:IPR017930), Homeodomain-related (InterPro:IPR012287), Myb transcription factor (InterPro:IPR015495); BEST Arabidopsis thaliana protein…	25.4736	24.3567	21.8904	127.122	173.272	195.229	33.2785	56.3371	39.1079	19.1451	19.3714	21.2947	189.302	210.392	329.924	68.3609	79.3429	77.4029
AT5G41740	GO:0005634(nucleus);GO:0006952(defense response);GO:0006952(defense response)	Disease resistance protein (TIR-NBS-LRR class) family ;; Disease resistance protein (TIR-NBS-LRR class) family; FUNCTIONS IN: transmembrane receptor activity, nucleoside-triphosphatase activity, nucleotide binding, ATP binding; INVOLVED IN: signal transduction, defense response, apoptosis, innate immune response; LOCATED IN: intrinsic to membrane, chloroplast; CONTAINS InterPro DOMAIN/s: ATPase, …	3.45695	5.89004	6.11483	68.2837	80.3368	29.4674	5.01526	6.452	2.79283	5.17562	6.23752	6.49668	72.1046	82.8713	78.6489	12.7155	13.1746	13.5936
AT3G10930	NA		1.79842	0.628935	0.857809	24.3648	23.7602	8.36652	0.619488	1.02536	0.526641	5.15239	7.15286	5.71261	15.3345	14.4539	20.5065	1.75331	1.45612	1.14063
AT5G10695	NA		19.6504	20.298	18.9808	175.009	106.878	80.8577	25.2992	14.1051	12.6472	42.3047	34.2328	27.6273	203.579	151.951	169.494	38.7667	32.0294	30.1289
AT5G15870	GO:0030968(endoplasmic reticulum unfolded protein response);GO:0006499(N-terminal protein myristoylation);GO:0043090(amino acid import);GO:0006888(ER to Golgi vesicle-mediated transport);GO:0016798(hydrolase activity, acting on glycosyl bonds)	glycosyl hydrolase family 81 protein ;; glycosyl hydrolase family 81 protein; FUNCTIONS IN: hydrolase activity, acting on glycosyl bonds, endo-1,3(4)-beta-glucanase activity; INVOLVED IN: response to cyclopentenone; EXPRESSED IN: 23 plant structures; EXPRESSED DURING: 13 growth stages; CONTAINS InterPro DOMAIN/s: Glycoside hydrolase, family 81 (InterPro:IPR005200); BEST Arabidopsis thaliana prote…	5.36857	4.71142	4.56302	24.1697	25.0803	20.2047	6.23688	7.29817	6.95783	4.535	6.11185	5.47257	19.9249	23.7528	31.4828	8.90682	10.1711	11.0829
AT5G45340	GO:0046345(abscisic acid catabolic process);GO:0009414(response to water deprivation);GO:0009639(response to red or far red light);GO:0019825(oxygen binding);GO:0010295((+)-abscisic acid 8'-hydroxylase activity);GO:0010200(response to chitin);GO:0005576(extracellular region);GO:0005576(extracellular region)	cytochrome P450, family 707, subfamily A, polypeptide 3 ;; "cytochrome P450, family 707, subfamily A, polypeptide 3" (CYP707A3); FUNCTIONS IN: oxygen binding, (+)-abscisic acid 8'-hydroxylase activity; INVOLVED IN: in 8 processes; LOCATED IN: endomembrane system; EXPRESSED IN: 25 plant structures; EXPRESSED DURING: 12 growth stages; CONTAINS InterPro DOMAIN/s: Cytochrome P450 (InterPro:IPR001128)…	1.39511	0.475113	0.292968	36.4525	9.03143	6.41837	1.40311	1.60218	1.8144	3.8254	4.18661	4.46961	7.56264	8.62235	10.0924	1.59643	1.4074	1.52188
AT1G15380	GO:0005737(cytoplasm);GO:0004462(lactoylglutathione lyase activity);GO:0005975(carbohydrate metabolic process);GO:0009750(response to fructose);GO:0009744(response to sucrose);GO:0009744(response to sucrose)	Lactoylglutathione lyase / glyoxalase I family protein ;; Lactoylglutathione lyase / glyoxalase I family protein; CONTAINS InterPro DOMAIN/s: Glyoxalase/bleomycin resistance protein/dioxygenase (InterPro:IPR004360); BEST Arabidopsis thaliana protein match is: Lactoylglutathione lyase / glyoxalase I family protein (TAIR:AT1G80160.1); Has 780 Blast hits to 780 proteins in 276 species: Archae - 1; B…	6.7844	13.8575	15.6507	0.220429	0.0001	0.056406	0.128178	0.0001	0.702615	0.0001	0.0001	0.0001	0.677121	0.938509	1.16487	2.49708	2.75666	2.85077
AT4G25470	GO:0009409(response to cold);GO:0006355(regulation of transcription, DNA-templated);GO:0009631(cold acclimation);GO:0005634(nucleus);GO:0003700(sequence-specific DNA binding transcription factor activity);GO:0003677(DNA binding)	C-repeat/DRE binding factor 2 ;; C-repeat/DRE binding factor 2 (CBF2); CONTAINS InterPro DOMAIN/s: DNA-binding, integrase-type (InterPro:IPR016177), Pathogenesis-related transcriptional factor/ERF, DNA-binding (InterPro:IPR001471); BEST Arabidopsis thaliana protein match is: C-repeat/DRE binding factor 1 (TAIR:AT4G25490.1); Has 30201 Blast hits to 17322 proteins in 780 species: Archae - 12; Bacte…	1.76766	2.85309	2.11517	24.5414	13.5668	27.0157	0.0001	0.143618	0.285301	7.05215	7.46754	7.71541	7.71158	10.2048	11.6845	0.428514	0.048514	0.232324
AT3G01830	GO:0009697(salicylic acid biosynthetic process);GO:0042742(defense response to bacterium);GO:0030968(endoplasmic reticulum unfolded protein response);GO:0009693(ethylene biosynthetic process);GO:0009863(salicylic acid mediated signaling pathway);GO:0005634(nucleus);GO:0050832(defense response to fungus);GO:0005509(calcium ion binding);GO:0009862(systemic acquired resistance, salicylic acid mediat…	Calcium-binding EF-hand family protein ;; Calcium-binding EF-hand family protein; FUNCTIONS IN: calcium ion binding; INVOLVED IN: biological_process unknown; LOCATED IN: cellular_component unknown; EXPRESSED IN: 18 plant structures; EXPRESSED DURING: 9 growth stages; CONTAINS InterPro DOMAIN/s: EF-Hand 1, calcium-binding site (InterPro:IPR018247), EF-HAND 2 (InterPro:IPR018249), EF-hand-like doma…	2.90701	1.81691	1.67867	59.9735	25.3455	8.57757	0.607636	0.638286	0.437029	3.24043	2.12468	3.23049	75.5175	76.8391	101.657	11.9985	9.05031	9.5371
AT2G35930	GO:0031348(negative regulation of defense response);GO:0009414(response to water deprivation);GO:0009862(systemic acquired resistance, salicylic acid mediated signaling pathway);GO:0006612(protein targeting to membrane);GO:0009867(jasmonic acid mediated signaling pathway);GO:0010363(regulation of plant-type hypersensitive response);GO:0005829(cytosol);GO:0016567(protein ubiquitination);GO:0010310…	plant U-box 23 ;; plant U-box 23 (PUB23); CONTAINS InterPro DOMAIN/s: U box domain (InterPro:IPR003613), Armadillo-like helical (InterPro:IPR011989), Armadillo-type fold (InterPro:IPR016024); BEST Arabidopsis thaliana protein match is: plant U-box 22 (TAIR:AT3G52450.1); Has 2501 Blast hits to 2466 proteins in 187 species: Archae - 0; Bacteria - 34; Metazoa - 243; Fungi - 89; Plants - 1910; Viruse…	2.45731	1.44591	1.34229	34.1983	12.1404	9.11753	1.68508	1.4332	1.42965	5.09556	6.07582	5.09215	10.1638	11.4046	33.4587	3.42987	4.51893	4.64859
AT4G37260	GO:0006355(regulation of transcription, DNA-templated);GO:0009753(response to jasmonic acid);GO:0009723(response to ethylene);GO:0046686(response to cadmium ion);GO:0003677(DNA binding);GO:0010200(response to chitin);GO:0009737(response to abscisic acid);GO:0003700(sequence-specific DNA binding transcription factor activity);GO:0009751(response to salicylic acid);GO:0005634(nucleus)	myb domain protein 73 ;; myb domain protein 73 (MYB73); CONTAINS InterPro DOMAIN/s: SANT, DNA-binding (InterPro:IPR001005), Homeodomain-like (InterPro:IPR009057), Myb, DNA-binding (InterPro:IPR014778), HTH transcriptional regulator, Myb-type, DNA-binding (InterPro:IPR017930), Homeodomain-related (InterPro:IPR012287), Myb transcription factor (InterPro:IPR015495); BEST Arabidopsis thaliana protein…	23.4401	13.8783	13.1709	111.784	105.594	75.8331	24.3115	43.9175	25.9849	32.14	28.4059	30.4729	70.8201	75.9098	114.866	24.0402	23.0545	22.1521
AT5G43620	GO:0005634(nucleus)	Pre-mRNA cleavage complex II ;; Pre-mRNA cleavage complex II; FUNCTIONS IN: zinc ion binding; INVOLVED IN: biological_process unknown; LOCATED IN: intracellular; CONTAINS InterPro DOMAIN/s: Zinc finger, C2H2-type (InterPro:IPR007087); BEST Arabidopsis thaliana protein match is: Pre-mRNA cleavage complex II (TAIR:AT1G66500.1); Has 1807 Blast hits to 1807 proteins in 277 species: Archae - 0; Bacter…	1.70099	0.610782	0.842332	33.7814	7.44859	9.24838	0.805883	0.912062	0.527247	1.99338	1.92313	1.75307	12.9464	10.25	10.5924	2.53646	2.11886	2.0682
AT1G09950	GO:0005634(nucleus)	RESPONSE TO ABA AND SALT 1 ;; RESPONSE TO ABA AND SALT 1 (RAS1); FUNCTIONS IN: molecular_function unknown; INVOLVED IN: biological_process unknown; LOCATED IN: endomembrane system; EXPRESSED IN: leaf apex, root, flower, leaf; EXPRESSED DURING: petal differentiation and expansion stage; BEST Arabidopsis thaliana protein match is: transcription factor-related (TAIR:AT1G58330.1); Has 520 Blast hits …	1.27405	0.282785	0.964576	35.8874	6.90718	14.7202	0.456892	0.867125	0.702434	1.86912	1.84474	1.39566	13.4994	14.8832	49.345	0.235068	0.12	0.604858
AT1G09070	GO:0006623(protein targeting to vacuole);GO:0006612(protein targeting to membrane);GO:0010363(regulation of plant-type hypersensitive response);GO:0000326(protein storage vacuole);GO:0009611(response to wounding);GO:0043269(regulation of ion transport);GO:0015802(basic amino acid transport);GO:0043069(negative regulation of programmed cell death);GO:0009612(response to mechanical stimulus);GO:000…	soybean gene regulated by cold-2 ;; soybean gene regulated by cold-2 (SRC2); CONTAINS InterPro DOMAIN/s: C2 calcium/lipid-binding domain, CaLB (InterPro:IPR008973), C2 calcium-dependent membrane targeting (InterPro:IPR000008); BEST Arabidopsis thaliana protein match is: Calcium-dependent lipid-binding (CaLB domain) family protein (TAIR:AT3G16510.1); Has 25146 Blast hits to 15856 proteins in 1076 …	45.1674	40.3764	43.511	497.72	234.243	260.672	29.1734	35.8917	31.3956	77.0642	81.0809	74.9164	283.22	281.677	490.338	101.122	107.782	107.334
AT2G33580	GO:0005576(extracellular region);GO:0071323(cellular response to chitin);GO:0008061(chitin binding);GO:0010200(response to chitin);GO:0016301(kinase activity);GO:0005886(plasma membrane)	Protein kinase superfamily protein ;; Protein kinase superfamily protein; FUNCTIONS IN: kinase activity; INVOLVED IN: protein amino acid phosphorylation, cell wall macromolecule catabolic process; LOCATED IN: plasma membrane; EXPRESSED IN: 21 plant structures; EXPRESSED DURING: 13 growth stages; CONTAINS InterPro DOMAIN/s: Peptidoglycan-binding lysin domain (InterPro:IPR018392), Protein kinase, c…	6.54164	6.33847	7.41879	49.2727	52.3163	28.1946	2.84015	4.25281	2.58114	7.64171	9.84538	8.9338	35.795	39.9094	52.716	6.95146	8.12071	7.44495
AT4G32480	GO:0003674(molecular_function);GO:0005634(nucleus);GO:0008150(biological_process)	Protein of unknown function (DUF506) ;; Protein of unknown function (DUF506) ; FUNCTIONS IN: molecular_function unknown; INVOLVED IN: biological_process unknown; LOCATED IN: cellular_component unknown; EXPRESSED IN: cultured cell; CONTAINS InterPro DOMAIN/s: Protein of unknown function DUF506, plant (InterPro:IPR006502); BEST Arabidopsis thaliana protein match is: Protein of unknown function (DUF…	8.03248	3.25688	4.4951	35.259	40.8088	21.2993	13.4613	8.76381	8.80609	8.77895	9.25145	10.1597	38.6462	40.3896	61.9797	20.9403	25.0853	23.0258
AT2G30040	GO:0004674(protein serine/threonine kinase activity);GO:0016301(kinase activity);GO:0046777(protein autophosphorylation);GO:0010200(response to chitin);GO:0035556(intracellular signal transduction);GO:0009738(abscisic acid-activated signaling pathway);GO:0009753(response to jasmonic acid);GO:0009658(chloroplast organization);GO:0045893(positive regulation of transcription, DNA-templated);GO:00098…	mitogen-activated protein kinase kinase kinase 14 ;; mitogen-activated protein kinase kinase kinase 14 (MAPKKK14); FUNCTIONS IN: protein serine/threonine kinase activity, protein kinase activity, kinase activity, ATP binding; INVOLVED IN: protein amino acid phosphorylation; EXPRESSED IN: 21 plant structures; EXPRESSED DURING: 11 growth stages; CONTAINS InterPro DOMAIN/s: Protein kinase, ATP bindi…	1.72784	2.5346	1.82476	36.1584	15.401	10.6265	2.97392	3.92114	2.1856	3.47014	3.88875	3.98844	19.1871	21.4836	29.4039	5.69435	5.53947	5.12166
AT3G23250	GO:0003700(sequence-specific DNA binding transcription factor activity);GO:0009753(response to jasmonic acid);GO:0007165(signal transduction);GO:0002679(respiratory burst involved in defense response);GO:0035556(intracellular signal transduction);GO:0009611(response to wounding);GO:0009873(ethylene-activated signaling pathway);GO:0006355(regulation of transcription, DNA-templated);GO:0009414(resp…	myb domain protein 15 ;; myb domain protein 15 (MYB15); CONTAINS InterPro DOMAIN/s: SANT, DNA-binding (InterPro:IPR001005), Homeodomain-like (InterPro:IPR009057), Myb, DNA-binding (InterPro:IPR014778), HTH transcriptional regulator, Myb-type, DNA-binding (InterPro:IPR017930), Homeodomain-related (InterPro:IPR012287), Myb transcription factor (InterPro:IPR015495); BEST Arabidopsis thaliana protein…	1.62427	0.200187	0.503865	39.9683	19.8986	5.64466	0.062589	0.0882198	0.0475835	0.984628	0.934166	0.786106	30.0672	33.3518	35.464	4.61699	5.22017	5.03872
AT1G11050	GO:0009738(abscisic acid-activated signaling pathway);GO:0005886(plasma membrane);GO:0009693(ethylene biosynthetic process);GO:0016301(kinase activity);GO:0009723(response to ethylene);GO:0035556(intracellular signal transduction)	Protein kinase superfamily protein ;; Protein kinase superfamily protein; FUNCTIONS IN: kinase activity; INVOLVED IN: protein amino acid phosphorylation; LOCATED IN: endomembrane system; EXPRESSED IN: 18 plant structures; EXPRESSED DURING: 10 growth stages; CONTAINS InterPro DOMAIN/s: Protein kinase, ATP binding site (InterPro:IPR017441), Protein kinase, catalytic domain (InterPro:IPR000719), Ser…	4.49337	5.12135	4.55291	32.4983	24.7581	17.461	4.69713	5.90208	5.1772	6.69101	7.74694	6.56215	26.021	29.7389	33.7797	4.18864	4.52799	4.49591
AT3G45650	GO:0015706(nitrate transport);GO:0016020(membrane);GO:0006857(oligopeptide transport);GO:0005215(transporter activity);GO:0005886(plasma membrane);GO:0010447(response to acidic pH);GO:0010542(nitrate efflux transmembrane transporter activity)	nitrate excretion transporter1 ;; nitrate excretion transporter1 (NAXT1); CONTAINS InterPro DOMAIN/s: Oligopeptide transporter (InterPro:IPR000109), Major facilitator superfamily, general substrate transporter (InterPro:IPR016196); BEST Arabidopsis thaliana protein match is: Major facilitator superfamily protein (TAIR:AT3G45660.1); Has 3186 Blast hits to 3120 proteins in 406 species: Archae - 0; …	1.15488	1.54028	1.28664	25.3591	10.7899	6.94557	0.965353	1.21365	0.519282	1.24798	1.44588	0.897038	18.6933	16.1937	11.7836	0.880271	1.04794	1.0367
AT2G28500	GO:0008150(biological_process);GO:0005634(nucleus)	LOB domain-containing protein 11 ;; LOB domain-containing protein 11 (LBD11); INVOLVED IN: biological_process unknown; LOCATED IN: chloroplast; CONTAINS InterPro DOMAIN/s: Lateral organ boundaries, LOB (InterPro:IPR004883); BEST Arabidopsis thaliana protein match is: LOB domain-containing protein 1 (TAIR:AT1G07900.1); Has 1191 Blast hits to 1170 proteins in 85 species: Archae - 8; Bacteria - 66; …	3.41912	1.97715	2.38196	25.195	16.6748	18.8377	0.35767	0.750383	1.84913	4.52592	3.50334	4.39001	24.1598	21.0469	18.7334	1.56174	1.27131	0.878688
AT1G28480	GO:0009814(defense response, incompatible interaction);GO:0009867(jasmonic acid mediated signaling pathway);GO:0005515(protein binding);GO:0007154(cell communication);GO:0009693(ethylene biosynthetic process);GO:0030968(endoplasmic reticulum unfolded protein response);GO:0009414(response to water deprivation);GO:0009695(jasmonic acid biosynthetic process);GO:0009863(salicylic acid mediated signal…	Thioredoxin superfamily protein ;; GRX480; FUNCTIONS IN: electron carrier activity, protein disulfide oxidoreductase activity; INVOLVED IN: salicylic acid mediated signaling pathway, jasmonic acid mediated signaling pathway, response to salicylic acid stimulus; LOCATED IN: cellular_component unknown; EXPRESSED IN: 21 plant structures; EXPRESSED DURING: 13 growth stages; CONTAINS InterPro DOMAIN/s…	13.7898	11.9638	13.4322	139.919	178.233	38.7675	1.12528	1.53763	0.537763	11.7735	8.44622	8.19821	274.513	239.086	256.268	27.9759	17.7325	25.7549
AT1G59910	GO:0003779(actin binding);GO:0005886(plasma membrane);GO:0005634(nucleus)	Actin-binding FH2 (formin homology 2) family protein ;; Actin-binding FH2 (formin homology 2) family protein; FUNCTIONS IN: actin binding; INVOLVED IN: cellular component organization, actin cytoskeleton organization; LOCATED IN: plasma membrane; EXPRESSED IN: 24 plant structures; EXPRESSED DURING: 14 growth stages; CONTAINS InterPro DOMAIN/s: Actin-binding FH2/DRF autoregulatory (InterPro:IPR003…	4.29894	5.11412	5.33558	34.5274	23.5995	25.965	3.46956	5.1881	4.8708	4.99965	6.21912	6.46468	25.7402	31.6076	42.9145	5.77607	7.3844	7.01381
AT3G47960	GO:0090449(phloem glucosinolate loading);GO:0005886(plasma membrane);GO:0005215(transporter activity);GO:0090448(glucosinolate:proton symporter activity);GO:1901349(glucosinolate transport);GO:0005794(Golgi apparatus);GO:0006857(oligopeptide transport);GO:0009506(plasmodesma);GO:0016020(membrane)	Major facilitator superfamily protein ;; Major facilitator superfamily protein; FUNCTIONS IN: transporter activity; INVOLVED IN: oligopeptide transport; LOCATED IN: plasma membrane, membrane; EXPRESSED IN: 24 plant structures; EXPRESSED DURING: 13 growth stages; CONTAINS InterPro DOMAIN/s: Oligopeptide transporter (InterPro:IPR000109), Major facilitator superfamily, general substrate transporter …	21.2605	22.3794	23.4615	118.377	177.866	124.385	14.1723	25.8653	21.3558	24.2901	32.927	33.4186	119.373	123.759	259.888	35.592	47.8542	44.8752
AT4G31970	GO:0009507(chloroplast);GO:0071456(cellular response to hypoxia);GO:0004497(monooxygenase activity);GO:0019825(oxygen binding)	cytochrome P450, family 82, subfamily C, polypeptide 2 ;; "cytochrome P450, family 82, subfamily C, polypeptide 2" (CYP82C2); FUNCTIONS IN: electron carrier activity, monooxygenase activity, iron ion binding, oxygen binding, heme binding; INVOLVED IN: oxidation reduction; LOCATED IN: endomembrane system; CONTAINS InterPro DOMAIN/s: Cytochrome P450 (InterPro:IPR001128), Cytochrome P450, conserved …	1.16132	0.933746	1.04253	0.0001	0.0001	0.0001	0.0001	0.0001	0.0001	0.0001	0.0001	0.0001	0.0001	0.0001	0.0001	0.032568	0.026007	0.0001
AT3G19030	NA		39.9632	43.7891	43.1876	236.095	235.224	192.341	624.903	439.741	446.187	76.7003	60.9967	56.9751	357.528	313.41	370.103	618.262	530.5	569.168
AT2G46510	GO:0006355(regulation of transcription, DNA-templated);GO:0009863(salicylic acid mediated signaling pathway);GO:0009620(response to fungus);GO:0009737(response to abscisic acid);GO:0010363(regulation of plant-type hypersensitive response);GO:0009733(response to auxin);GO:0003677(DNA binding);GO:0007165(signal transduction);GO:0009867(jasmonic acid mediated signaling pathway);GO:0003700(sequence-s…	ABA-inducible BHLH-type transcription factor ;; ABA-inducible BHLH-type transcription factor (AIB); CONTAINS InterPro DOMAIN/s: Helix-loop-helix DNA-binding domain (InterPro:IPR001092), Helix-loop-helix DNA-binding (InterPro:IPR011598); BEST Arabidopsis thaliana protein match is: basic helix-loop-helix (bHLH) DNA-binding superfamily protein (TAIR:AT1G01260.3); Has 3953 Blast hits to 3634 proteins…	11.3784	7.56143	7.32713	38.8143	86.5964	44.7062	7.7336	9.48244	9.79578	9.06832	12.0158	13.0382	45.8216	59.6192	69.314	13.671	21.6132	19.0856
AT2G06050	GO:0009414(response to water deprivation);GO:0005777(peroxisome);GO:0009695(jasmonic acid biosynthetic process);GO:0042538(hyperosmotic salinity response);GO:0009684(indoleacetic acid biosynthetic process);GO:0006569(tryptophan catabolic process);GO:0016629(12-oxophytodienoate reductase activity);GO:0007165(signal transduction);GO:0009867(jasmonic acid mediated signaling pathway);GO:0009611(respo…	oxophytodienoate-reductase 3 ;; oxophytodienoate-reductase 3 (OPR3); FUNCTIONS IN: 12-oxophytodienoate reductase activity; INVOLVED IN: response to jasmonic acid stimulus, response to fungus, jasmonic acid biosynthetic process, response to wounding, response to ozone; LOCATED IN: peroxisome; EXPRESSED IN: 25 plant structures; EXPRESSED DURING: 14 growth stages; CONTAINS InterPro DOMAIN/s: Aldolas…	80.2562	33.4246	31.3971	325.54	489.657	247.175	59.4345	66.3408	80.9607	55.6366	62.3693	61.8631	511.05	520.829	705.313	81.9373	99.467	99.137
AT4G38552	NA		3.35134	2.53503	2.32115	11.568	12.1083	12.7359	2.70809	3.0253	1.28848	3.54173	4.95087	5.34042	7.33977	11.0077	15.1155	2.49752	2.44574	3.37274
AT1G51700	GO:0006355(regulation of transcription, DNA-templated);GO:0010200(response to chitin);GO:0003700(sequence-specific DNA binding transcription factor activity);GO:0005634(nucleus);GO:0003677(DNA binding)	DOF zinc finger protein 1 ;; DOF zinc finger protein 1 (DOF1); CONTAINS InterPro DOMAIN/s: Zinc finger, Dof-type (InterPro:IPR003851); BEST Arabidopsis thaliana protein match is: DOF zinc finger protein 2 (TAIR:AT3G21270.1); Has 1091 Blast hits to 1086 proteins in 56 species: Archae - 0; Bacteria - 0; Metazoa - 0; Fungi - 0; Plants - 1086; Viruses - 0; Other Eukaryotes - 5 (source: NCBI BLink).	10.7047	14.1802	16.7365	89.003	81.6382	71.0223	6.73789	6.11888	6.78693	24.36	22.4003	24.7402	57.3118	55.3551	70.7512	11.1119	10.5889	10.5471
AT4G13395	GO:0005739(mitochondrion);GO:0003674(molecular_function);GO:0048367(shoot system development)	ROTUNDIFOLIA like 12 ;; ROTUNDIFOLIA like 12 (RTFL12); CONTAINS InterPro DOMAIN/s: DVL (InterPro:IPR012552); BEST Arabidopsis thaliana protein match is: ROTUNDIFOLIA like 10 (TAIR:AT3G14362.1); Has 139 Blast hits to 139 proteins in 12 species: Archae - 0; Bacteria - 0; Metazoa - 0; Fungi - 0; Plants - 139; Viruses - 0; Other Eukaryotes - 0 (source: NCBI BLink).	2.72175	0.616312	1.00519	149.072	20.5087	12.5431	0.094648	0.139109	0.217281	8.83668	6.44588	6.65676	42.9438	27.7322	38.9781	6.83806	4.70396	4.75889
AT4G32810	GO:0009507(chloroplast);GO:0010223(secondary shoot formation);GO:0009733(response to auxin);GO:0016124(xanthophyll catabolic process);GO:0009965(leaf morphogenesis);GO:0009570(chloroplast stroma);GO:0016121(carotene catabolic process);GO:0009830(cell wall modification involved in abscission);GO:0009926(auxin polar transport);GO:0016702(oxidoreductase activity, acting on single donors with incorpo…	carotenoid cleavage dioxygenase 8 ;; carotenoid cleavage dioxygenase 8 (CCD8); CONTAINS InterPro DOMAIN/s: Carotenoid oxygenase (InterPro:IPR004294); BEST Arabidopsis thaliana protein match is: nine-cis-epoxycarotenoid dioxygenase 6 (TAIR:AT3G24220.1); Has 2642 Blast hits to 2570 proteins in 479 species: Archae - 17; Bacteria - 769; Metazoa - 368; Fungi - 139; Plants - 827; Viruses - 0; Other Euk…	3.41856	1.31188	1.27036	0.020308	0.0001	0.0001	0.043788	0.032415	0.0001	0.0001	0.0001	0.0001	0.045866	0.05806	0.106793	0.903152	0.810994	0.82145
AT2G39650	GO:0008150(biological_process);GO:0035556(intracellular signal transduction);GO:0030968(endoplasmic reticulum unfolded protein response);GO:0010200(response to chitin);GO:0009693(ethylene biosynthetic process);GO:0052542(defense response by callose deposition);GO:0005634(nucleus);GO:0003674(molecular_function);GO:0002679(respiratory burst involved in defense response);GO:0009612(response to mecha…	Protein of unknown function (DUF506) ;; Protein of unknown function (DUF506) ; CONTAINS InterPro DOMAIN/s: Protein of unknown function DUF506, plant (InterPro:IPR006502); BEST Arabidopsis thaliana protein match is: Protein of unknown function (DUF506) (TAIR:AT2G38820.2); Has 395 Blast hits to 393 proteins in 24 species: Archae - 0; Bacteria - 0; Metazoa - 0; Fungi - 0; Plants - 393; Viruses - 0; …	3.21094	3.03737	2.2547	24.1784	19.3963	10.8166	2.11282	2.4734	2.08887	3.87703	3.18408	3.50975	23.0655	26.2704	27.3676	3.84484	4.91821	5.53097
AT2G40140	GO:0003700(sequence-specific DNA binding transcription factor activity);GO:0002679(respiratory burst involved in defense response);GO:0006355(regulation of transcription, DNA-templated);GO:0009863(salicylic acid mediated signaling pathway);GO:0050832(defense response to fungus);GO:0006612(protein targeting to membrane);GO:0005634(nucleus);GO:0030968(endoplasmic reticulum unfolded protein response…	zinc finger (CCCH-type) family protein ;; CZF1; CONTAINS InterPro DOMAIN/s: Zinc finger, CCCH-type (InterPro:IPR000571), Ankyrin repeat-containing domain (InterPro:IPR020683), Ankyrin repeat (InterPro:IPR002110); BEST Arabidopsis thaliana protein match is: salt-inducible zinc finger 1 (TAIR:AT3G55980.1); Has 1196 Blast hits to 1143 proteins in 183 species: Archae - 4; Bacteria - 47; Metazoa - 401…	14.6884	14.5674	14.9221	119.481	110.568	54.6978	11.534	12.9966	11.8435	20.3046	24.4089	24.2764	109.008	116.299	115.185	20.8407	23.322	20.7584
AT5G44060	NA		9.39038	7.65696	7.22504	40.4642	41.8992	29.5116	7.86061	11.0705	9.34366	10.0417	13.1841	13.1217	43.2308	47.5934	49.2795	8.3556	9.39448	11.7497
AT4G11300	GO:0008150(biological_process);GO:0009693(ethylene biosynthetic process);GO:0003674(molecular_function);GO:0005575(cellular_component)	Protein of unknown function (DUF793) ;; CONTAINS InterPro DOMAIN/s: Protein BYPASS related (InterPro:IPR008511); BEST Arabidopsis thaliana protein match is: Protein of unknown function (DUF793) (TAIR:AT4G23530.1); Has 1807 Blast hits to 1807 proteins in 277 species: Archae - 0; Bacteria - 0; Metazoa - 736; Fungi - 347; Plants - 385; Viruses - 0; Other Eukaryotes - 339 (source: NCBI BLink).	7.21978	8.17735	8.11166	27.3815	45.4474	47.1691	5.12161	6.99313	4.43614	10.2314	9.87456	8.91955	28.327	25.7751	41.1859	9.4584	10.1927	9.81902
AT5G06865	GO:0005575(cellular_component);GO:0003674(molecular_function);GO:0008150(biological_process);GO:0008150(biological_process)	other RNA ;;	3.08329	3.49041	3.22029	21.4722	15.6186	15.6463	5.56361	5.07035	4.55708	6.55051	6.86695	6.99491	13.2006	15.2888	10.9877	5.84115	7.25601	6.55355
AT1G80610	NA		7.31446	6.21996	5.36642	31.6474	34.8784	22.0437	5.34279	5.06158	4.07072	6.4681	5.30805	5.94023	37.2076	35.9969	50.4934	6.73207	6.98985	7.84784
AT1G25400	NA		4.11502	5.20155	4.82623	54.6251	36.2599	14.4823	2.41047	3.22946	1.78782	4.00472	5.38492	5.07504	22.7327	23.6087	36.89	8.0225	7.84012	8.30714
AT1G75230	GO:0006284(base-excision repair);GO:0005634(nucleus);GO:0005634(nucleus)	DNA glycosylase superfamily protein ;; DNA glycosylase superfamily protein; FUNCTIONS IN: catalytic activity; INVOLVED IN: DNA repair, base-excision repair; LOCATED IN: nucleus; EXPRESSED IN: 18 plant structures; EXPRESSED DURING: 9 growth stages; CONTAINS InterPro DOMAIN/s: DNA glycosylase (InterPro:IPR011257), HhH-GPD domain (InterPro:IPR003265); BEST Arabidopsis thaliana protein match is: DNA …	6.98604	3.58316	3.45602	18.9002	20.7547	22.2449	3.56457	4.07385	4.28835	3.35548	3.65983	4.28735	21.93	21.5956	54.4154	4.66901	5.61172	4.94102
AT4G25620	GO:0003674(molecular_function);GO:0005886(plasma membrane);GO:0008150(biological_process)	hydroxyproline-rich glycoprotein family protein ;; hydroxyproline-rich glycoprotein family protein; BEST Arabidopsis thaliana protein match is: hydroxyproline-rich glycoprotein family protein (TAIR:AT5G52430.1); Has 940 Blast hits to 722 proteins in 169 species: Archae - 0; Bacteria - 80; Metazoa - 158; Fungi - 130; Plants - 239; Viruses - 59; Other Eukaryotes - 274 (source: NCBI BLink).	6.80086	5.80807	5.71823	23.8246	22.0516	29.829	14.8696	14.925	17.6196	8.57398	10.257	10.3238	19.9985	20.8671	22.369	12.1719	13.3377	13.2675
AT5G22630	GO:0004664(prephenate dehydratase activity);GO:0043481(anthocyanin accumulation in tissues in response to UV light);GO:0009507(chloroplast);GO:0048440(carpel development);GO:0009094(L-phenylalanine biosynthetic process);GO:0009611(response to wounding);GO:0010048(vernalization response);GO:0047769(arogenate dehydratase activity);GO:0009805(coumarin biosynthetic process)	arogenate dehydratase 5 ;; arogenate dehydratase 5 (ADT5); FUNCTIONS IN: arogenate dehydratase activity, prephenate dehydratase activity; INVOLVED IN: L-phenylalanine biosynthetic process; LOCATED IN: chloroplast; EXPRESSED IN: 22 plant structures; EXPRESSED DURING: 13 growth stages; CONTAINS InterPro DOMAIN/s: Prephenate dehydratase (InterPro:IPR001086), Prephenate dehydratase, conserved site (I…	8.86443	6.0971	6.09777	38.4316	69.577	22.9802	4.61133	5.34478	6.20999	6.43869	6.74609	8.4522	67.8099	81.7053	63.6772	10.244	10.2187	12.4977
AT1G42990	GO:0009873(ethylene-activated signaling pathway);GO:0000165(MAPK cascade);GO:0030968(endoplasmic reticulum unfolded protein response);GO:0006612(protein targeting to membrane);GO:0010200(response to chitin);GO:0005634(nucleus);GO:0009410(response to xenobiotic stimulus);GO:0009867(jasmonic acid mediated signaling pathway);GO:0009738(abscisic acid-activated signaling pathway);GO:0005789(endoplasmi…	basic region/leucine zipper motif 60 ;; basic region/leucine zipper motif 60 (BZIP60); CONTAINS InterPro DOMAIN/s: Basic-leucine zipper (bZIP) transcription factor (InterPro:IPR004827), Basic leucine zipper (InterPro:IPR011700); BEST Arabidopsis thaliana protein match is: Basic-leucine zipper (bZIP) transcription factor family protein (TAIR:AT2G40950.1); Has 974 Blast hits to 974 proteins in 146 …	30.8489	35.2392	36.8604	179.632	188.388	191.713	34.3771	33.1668	30.9588	35.4391	34.0645	31.7958	271.332	260.711	315.756	48.9499	46.8541	50.0534
AT3G14440	GO:0045549(9-cis-epoxycarotenoid dioxygenase activity);GO:0042538(hyperosmotic salinity response);GO:0009507(chloroplast);GO:0009688(abscisic acid biosynthetic process);GO:0009409(response to cold);GO:0009737(response to abscisic acid);GO:0009414(response to water deprivation);GO:0009535(chloroplast thylakoid membrane);GO:0006970(response to osmotic stress);GO:0009570(chloroplast stroma)	nine-cis-epoxycarotenoid dioxygenase 3 ;; nine-cis-epoxycarotenoid dioxygenase 3 (NCED3); CONTAINS InterPro DOMAIN/s: Carotenoid oxygenase (InterPro:IPR004294); BEST Arabidopsis thaliana protein match is: nine-cis-epoxycarotenoid dioxygenase 9 (TAIR:AT1G78390.1); Has 2945 Blast hits to 2901 proteins in 493 species: Archae - 16; Bacteria - 796; Metazoa - 281; Fungi - 204; Plants - 893; Viruses - 0…	2.07185	7.03977	6.74524	42.1755	53.1825	87.1303	0.72319	0.999495	1.83119	6.16054	7.96942	8.70913	52.1689	65.7817	94.1939	19.3335	24.84	25.396
AT2G22880	GO:0003674(molecular_function);GO:0005634(nucleus);GO:0010224(response to UV-B)	VQ motif-containing protein ;; VQ motif-containing protein; FUNCTIONS IN: molecular_function unknown; INVOLVED IN: biological_process unknown; LOCATED IN: chloroplast; EXPRESSED IN: 8 plant structures; EXPRESSED DURING: LP.06 six leaves visible, LP.04 four leaves visible, LP.10 ten leaves visible, LP.08 eight leaves visible, LP.12 twelve leaves visible; CONTAINS InterPro DOMAIN/s: VQ (InterPro:IP…	5.42903	1.32239	0.682397	86.4847	34.6312	23.6245	0.859634	1.14694	0.232953	5.88906	3.96262	2.87137	105.425	80.3604	140.868	15.9055	8.98226	9.58069
AT3G62260	GO:0010200(response to chitin);GO:0004722(protein serine/threonine phosphatase activity);GO:0005739(mitochondrion);GO:0005739(mitochondrion)	Protein phosphatase 2C family protein ;; Protein phosphatase 2C family protein; FUNCTIONS IN: protein serine/threonine phosphatase activity, catalytic activity; INVOLVED IN: protein amino acid dephosphorylation; LOCATED IN: protein serine/threonine phosphatase complex; EXPRESSED IN: 22 plant structures; EXPRESSED DURING: 12 growth stages; CONTAINS InterPro DOMAIN/s: Protein phosphatase 2C, mangan…	2.77779	4.83947	4.74403	29.6637	18.5502	23.7013	3.24723	3.44864	2.71361	4.06859	4.83981	5.43722	21.4892	23.1344	36.8877	10.4923	11.3889	10.4426
AT4G34150	GO:0010200(response to chitin);GO:0009409(response to cold);GO:0010363(regulation of plant-type hypersensitive response);GO:0030968(endoplasmic reticulum unfolded protein response);GO:0009611(response to wounding);GO:0009612(response to mechanical stimulus);GO:0052542(defense response by callose deposition);GO:0009506(plasmodesma);GO:0043069(negative regulation of programmed cell death);GO:000582…	Calcium-dependent lipid-binding (CaLB domain) family protein ;; Calcium-dependent lipid-binding (CaLB domain) family protein; CONTAINS InterPro DOMAIN/s: C2 membrane targeting protein (InterPro:IPR018029), C2 calcium/lipid-binding domain, CaLB (InterPro:IPR008973), C2 calcium-dependent membrane targeting (InterPro:IPR000008); BEST Arabidopsis thaliana protein match is: soybean gene regulated by c…	39.7634	34.1214	35.8008	513.084	204.541	152.925	46.9679	58.3119	32.9474	59.4419	50.4477	46.3061	472.782	393.585	548.149	71.6083	66.4587	65.3739
AT3G16510	GO:0008150(biological_process);GO:0005634(nucleus);GO:0003674(molecular_function)	Calcium-dependent lipid-binding (CaLB domain) family protein ;; Calcium-dependent lipid-binding (CaLB domain) family protein; CONTAINS InterPro DOMAIN/s: C2 membrane targeting protein (InterPro:IPR018029), C2 calcium/lipid-binding domain, CaLB (InterPro:IPR008973), C2 calcium-dependent membrane targeting (InterPro:IPR000008); BEST Arabidopsis thaliana protein match is: Calcium-dependent lipid-bin…	3.88889	3.73561	3.98852	16.7191	23.7314	18.1926	2.7581	2.90467	2.38205	6.49119	6.34382	7.40629	16.5065	17.2294	25.4819	3.97172	4.56676	3.37974
AT5G37540	GO:0006508(proteolysis);GO:0005576(extracellular region)	Eukaryotic aspartyl protease family protein ;; Eukaryotic aspartyl protease family protein; FUNCTIONS IN: aspartic-type endopeptidase activity; INVOLVED IN: proteolysis; LOCATED IN: endomembrane system; EXPRESSED IN: 22 plant structures; EXPRESSED DURING: 13 growth stages; CONTAINS InterPro DOMAIN/s: Peptidase aspartic (InterPro:IPR021109), Peptidase aspartic, catalytic (InterPro:IPR009007), Pept…	2.17503	1.53608	1.82863	9.66257	14.1151	9.59337	0.974123	1.04078	1.62992	1.70593	2.23519	2.00262	7.20218	8.94345	12.948	4.21167	3.8842	3.33826
AT5G02930	GO:0003674(molecular_function);GO:0008150(biological_process);GO:0005634(nucleus)	F-box/RNI-like superfamily protein ;; F-box/RNI-like superfamily protein; CONTAINS InterPro DOMAIN/s: F-box domain, cyclin-like (InterPro:IPR001810), F-box domain, Skp2-like (InterPro:IPR022364); BEST Arabidopsis thaliana protein match is: F-box/RNI-like superfamily protein (TAIR:AT5G02910.1); Has 2185 Blast hits to 2152 proteins in 42 species: Archae - 0; Bacteria - 2; Metazoa - 16; Fungi - 0; P…	0.0001	0.0001	0.011498	2.03493	1.56567	0.726563	0.0001	0.021225	0.087807	0.0001	0.012927	0.036171	0.275946	0.39506	0.326718	0.0001	0.0001	0.003776
AT4G28140	GO:0003700(sequence-specific DNA binding transcription factor activity);GO:0010200(response to chitin);GO:0006355(regulation of transcription, DNA-templated);GO:0005634(nucleus);GO:0003677(DNA binding)	Integrase-type DNA-binding superfamily protein ;; Integrase-type DNA-binding superfamily protein; CONTAINS InterPro DOMAIN/s: DNA-binding, integrase-type (InterPro:IPR016177), Pathogenesis-related transcriptional factor/ERF, DNA-binding (InterPro:IPR001471); BEST Arabidopsis thaliana protein match is: Integrase-type DNA-binding superfamily protein (TAIR:AT2G20880.1); Has 5994 Blast hits to 5727 p…	1.97101	5.27105	4.00508	26.725	25.3866	28.1398	7.81823	1.56293	3.17076	3.60199	4.54419	3.6584	108.229	119.123	120.78	19.3295	18.5676	21.6495
AT1G30135	GO:0009693(ethylene biosynthetic process);GO:0005634(nucleus);GO:0005515(protein binding);GO:0009620(response to fungus);GO:0009753(response to jasmonic acid);GO:0009695(jasmonic acid biosynthetic process);GO:0009611(response to wounding);GO:0009867(jasmonic acid mediated signaling pathway)	jasmonate-zim-domain protein 8 ;; jasmonate-zim-domain protein 8 (JAZ8); CONTAINS InterPro DOMAIN/s: Tify (InterPro:IPR010399), CCT domain-like (InterPro:IPR018467); BEST Arabidopsis thaliana protein match is: jasmonate-zim-domain protein 7 (TAIR:AT2G34600.1); Has 89 Blast hits to 89 proteins in 12 species: Archae - 0; Bacteria - 0; Metazoa - 0; Fungi - 0; Plants - 89; Viruses - 0; Other Eukaryot…	1.66626	0.20726	0.665861	50.1656	19.8042	6.42898	0.0001	0.269861	0.119185	1.34808	0.982817	1.38886	33.0142	28.9711	48.14	5.30961	5.53454	6.27801
AT3G42800	NA		0.539067	1.03367	1.28215	0.0001	0.0001	0.0001	0.168167	0.316212	0.36041	0.231831	0.341597	0.372411	0.0001	0.115257	0.135686	0.2267	0.150277	0.217671
AT1G65490	NA		11.3343	21.8751	16.5798	82.2128	99.2695	84.2388	124.253	137.826	52.8156	30.4961	24.0764	21.5142	145.178	111.07	151.022	74.8265	63.319	64.3665
AT2G24550	NA		16.667	10.5732	10.2131	46.8512	70.6844	42.1088	18.7695	19.177	15.0591	40.4722	40.6462	42.9076	47.2759	55.9801	57.2409	22.4921	23.0685	26.4028
AT2G14290	GO:0008150(biological_process);GO:0003674(molecular_function);GO:0009507(chloroplast)	F-box family protein with a domain of unknown function (DUF295) ;; CONTAINS InterPro DOMAIN/s: F-box domain, cyclin-like (InterPro:IPR001810), F-box domain, Skp2-like (InterPro:IPR022364), Protein of unknown function DUF295 (InterPro:IPR005174); BEST Arabidopsis thaliana protein match is: F-box family protein with a domain of unknown function (DUF295) (TAIR:AT5G25290.1); Has 351 Blast hits to 340…	0.635971	0.081523	0.075703	7.75651	14.8981	3.58469	0.065584	0.057183	0.07572	0.300894	0.055136	0.083013	30.7493	27.3338	18.1814	3.35554	4.2643	4.94052
AT3G08720	GO:0010363(regulation of plant-type hypersensitive response);GO:0009408(response to heat);GO:0009867(jasmonic acid mediated signaling pathway);GO:0009738(abscisic acid-activated signaling pathway);GO:0009409(response to cold);GO:0006612(protein targeting to membrane);GO:0006468(protein phosphorylation);GO:0035556(intracellular signal transduction);GO:0030968(endoplasmic reticulum unfolded protein…	serine/threonine protein kinase 2 ;; Arabidopsis thaliana protein kinase 19 (ATPK19); CONTAINS InterPro DOMAIN/s: Protein kinase, ATP binding site (InterPro:IPR017441), Serine/threonine-protein kinase domain (InterPro:IPR002290), Serine/threonine-protein kinase-like domain (InterPro:IPR017442), AGC-kinase, C-terminal (InterPro:IPR000961), Protein kinase-like domain (InterPro:IPR011009), Protein k…	5.27892	6.98076	6.74202	49.7178	33.4542	21.9605	4.91743	6.2998	5.00084	3.19075	3.0495	3.6655	56.3812	60.5697	83.8262	12.2824	15.5126	13.6008
AT1G67880	GO:0016757(transferase activity, transferring glycosyl groups);GO:0005794(Golgi apparatus);GO:0008375(acetylglucosaminyltransferase activity)	beta-1,4-N-acetylglucosaminyltransferase family protein ;; beta-1,4-N-acetylglucosaminyltransferase family protein; FUNCTIONS IN: transferase activity, transferring glycosyl groups, acetylglucosaminyltransferase activity; INVOLVED IN: protein amino acid N-linked glycosylation; LOCATED IN: membrane; EXPRESSED IN: 22 plant structures; EXPRESSED DURING: 13 growth stages; CONTAINS InterPro DOMAIN/s: …	5.10369	4.12636	4.32332	14.8163	25.3217	22.0266	4.80262	7.13303	6.6783	4.51092	5.12031	5.92853	16.385	18.3939	24.178	6.33211	7.15495	7.03646
AT3G46620	GO:0051865(protein autoubiquitination);GO:0010200(response to chitin);GO:0005634(nucleus);GO:0009873(ethylene-activated signaling pathway);GO:0009612(response to mechanical stimulus);GO:0004842(ubiquitin-protein transferase activity);GO:0009693(ethylene biosynthetic process);GO:0005737(cytoplasm);GO:0009611(response to wounding);GO:0035556(intracellular signal transduction);GO:0008270(zinc ion bi…	zinc finger (C3HC4-type RING finger) family protein ;; zinc finger (C3HC4-type RING finger) family protein; FUNCTIONS IN: zinc ion binding; INVOLVED IN: response to chitin; EXPRESSED IN: 24 plant structures; EXPRESSED DURING: 15 growth stages; CONTAINS InterPro DOMAIN/s: Zinc finger, RING-type (InterPro:IPR001841), Zinc finger, C3HC4 RING-type (InterPro:IPR018957), Protein of unknown function DUF…	11.3275	9.32907	9.06081	101.242	56.2463	30.2385	4.59787	5.10944	5.01875	20.7475	21.4612	19.766	37.9596	42.5231	60.9247	7.4851	6.07154	7.31925
AT1G66160	GO:0015824(proline transport);GO:0005737(cytoplasm);GO:0010200(response to chitin);GO:0035556(intracellular signal transduction);GO:0002679(respiratory burst involved in defense response);GO:0002679(respiratory burst involved in defense response)	CYS, MET, PRO, and GLY protein 1 ;; "CYS, MET, PRO, and GLY protein 1" (CMPG1); FUNCTIONS IN: ubiquitin-protein ligase activity, binding; INVOLVED IN: response to chitin; LOCATED IN: ubiquitin ligase complex; EXPRESSED IN: 18 plant structures; EXPRESSED DURING: 9 growth stages; CONTAINS InterPro DOMAIN/s: U box domain (InterPro:IPR003613), Armadillo-type fold (InterPro:IPR016024); BEST Arabidopsi…	1.88987	3.24194	3.04563	28.0266	13.3213	14.7965	1.96777	2.7178	1.53268	3.55109	3.59245	3.05539	12.2894	14.7445	28.3415	4.86451	7.62195	6.4817
AT3G63060	GO:0009738(abscisic acid-activated signaling pathway);GO:0006970(response to osmotic stress);GO:0006457(protein folding);GO:0009644(response to high light intensity);GO:0042542(response to hydrogen peroxide);GO:0009651(response to salt stress);GO:0005634(nucleus);GO:0009737(response to abscisic acid);GO:0009408(response to heat);GO:0010029(regulation of seed germination);GO:0010228(vegetative to …	EID1-like 3 ;; EID1-like 3 (EDL3); BEST Arabidopsis thaliana protein match is: EID1-like 1 (TAIR:AT5G15440.1); Has 30201 Blast hits to 17322 proteins in 780 species: Archae - 12; Bacteria - 1396; Metazoa - 17338; Fungi - 3422; Plants - 5037; Viruses - 0; Other Eukaryotes - 2996 (source: NCBI BLink).	0.297615	0.861959	0.326041	4.60948	7.60381	19.9883	0.0571	0.150505	0.243691	0.162456	0.252761	0.281957	13.135	11.3959	19.4214	3.13111	4.20285	4.87926
AT5G47850	GO:0004672(protein kinase activity);GO:0005886(plasma membrane);GO:0016301(kinase activity);GO:0042803(protein homodimerization activity);GO:0010200(response to chitin);GO:0009693(ethylene biosynthetic process)	CRINKLY4 related 4 ;; CRINKLY4 related 4 (CCR4); FUNCTIONS IN: kinase activity; INVOLVED IN: protein amino acid phosphorylation; LOCATED IN: endomembrane system; EXPRESSED IN: stem; CONTAINS InterPro DOMAIN/s: Protein kinase, ATP binding site (InterPro:IPR017441), Regulator of chromosome condensation/beta-lactamase-inhibitor protein II (InterPro:IPR009091), Protein kinase, catalytic domain (Inter…	0.448775	0.246007	0.257649	4.80909	7.6624	1.6228	0.256934	0.468405	0.198099	0.575507	0.778236	0.675115	4.97944	5.94787	6.08434	0.245601	0.44724	0.507871
AT5G53750	GO:0009695(jasmonic acid biosynthetic process);GO:0009620(response to fungus);GO:0009611(response to wounding);GO:0009753(response to jasmonic acid)	CBS domain-containing protein ;; CBS domain-containing protein; CONTAINS InterPro DOMAIN/s: Cystathionine beta-synthase, core (InterPro:IPR000644); BEST Arabidopsis thaliana protein match is: Cystathionine beta-synthase (CBS) family protein (TAIR:AT4G27460.1); Has 152 Blast hits to 152 proteins in 18 species: Archae - 0; Bacteria - 0; Metazoa - 1; Fungi - 0; Plants - 150; Viruses - 0; Other Eukar…	3.55286	2.0119	2.32886	14.343	14.7725	11.4017	1.84363	2.49392	1.52327	2.44905	2.18025	1.78929	15.8732	14.8946	24.073	4.28302	3.5612	3.78188
AT5G63160	GO:0005737(cytoplasm);GO:0005515(protein binding);GO:0005634(nucleus);GO:0006355(regulation of transcription, DNA-templated);GO:0009553(embryo sac development);GO:0005516(calmodulin binding);GO:0042542(response to hydrogen peroxide);GO:0009751(response to salicylic acid);GO:0009555(pollen development);GO:0009733(response to auxin)	BTB and TAZ domain protein 1 ;; BTB and TAZ domain protein 1 (BT1); CONTAINS InterPro DOMAIN/s: BTB/POZ (InterPro:IPR013069), Zinc finger, TAZ-type (InterPro:IPR000197), BTB/POZ fold (InterPro:IPR011333), Kelch related (InterPro:IPR013089), BTB/POZ-like (InterPro:IPR000210); BEST Arabidopsis thaliana protein match is: BTB and TAZ domain protein 2 (TAIR:AT3G48360.1); Has 1462 Blast hits to 1460 pr…	17.3735	10.3298	12.3575	40.9778	76.0627	77.2343	45.0959	38.2501	39.3123	19.3014	18.4593	18.1773	63.3785	65.2375	84.106	74.7635	76.1047	79.0255
AT3G10985	GO:0005575(cellular_component);GO:0003674(molecular_function);GO:0009620(response to fungus);GO:0007568(aging)	senescence associated gene 20 ;; senescence associated gene 20 (SAG20); CONTAINS InterPro DOMAIN/s: Wound-induced protein, Wun1, subgroup (InterPro:IPR016533), Wound-induced protein, Wun1 (InterPro:IPR009798); BEST Arabidopsis thaliana protein match is: Nuclear transport factor 2 (NTF2) family protein (TAIR:AT5G01740.1); Has 35333 Blast hits to 34131 proteins in 2444 species: Archae - 798; Bacter…	37.0419	38.8355	35.4028	197.658	205.087	137.901	33.231	34.4373	28.155	36.6305	37.1985	35.7691	300.248	320.423	305.977	56.4736	60.7125	61.1643
AT3G19970	GO:0009611(response to wounding);GO:0052542(defense response by callose deposition);GO:0009753(response to jasmonic acid);GO:0010363(regulation of plant-type hypersensitive response);GO:0009695(jasmonic acid biosynthetic process);GO:0042538(hyperosmotic salinity response);GO:0010200(response to chitin);GO:0009620(response to fungus);GO:0009414(response to water deprivation);GO:0009867(jasmonic ac…	alpha/beta-Hydrolases superfamily protein ;; alpha/beta-Hydrolases superfamily protein; CONTAINS InterPro DOMAIN/s: Protein of unknown function DUF829, transmembrane 53 (InterPro:IPR008547); BEST Arabidopsis thaliana protein match is: alpha/beta-Hydrolases superfamily protein (TAIR:AT2G18245.1); Has 401 Blast hits to 400 proteins in 106 species: Archae - 0; Bacteria - 0; Metazoa - 180; Fungi - 77…	2.30318	1.19343	1.46088	17.4539	12.64	4.99117	1.45558	1.15787	2.57602	0.560889	1.1995	0.751503	31.5086	31.2884	32.8559	14.7489	19.9149	19.5034
AT3G52400	GO:0009409(response to cold);GO:0005886(plasma membrane);GO:0009867(jasmonic acid mediated signaling pathway);GO:0015802(basic amino acid transport);GO:0009733(response to auxin);GO:0009723(response to ethylene);GO:0035304(regulation of protein dephosphorylation);GO:0006820(anion transport);GO:0007165(signal transduction);GO:0009414(response to water deprivation);GO:0000165(MAPK cascade);GO:00425…	syntaxin of plants 122 ;; syntaxin of plants 122 (SYP122); FUNCTIONS IN: SNAP receptor activity; INVOLVED IN: in 9 processes; LOCATED IN: plasma membrane; EXPRESSED IN: 22 plant structures; EXPRESSED DURING: 10 growth stages; CONTAINS InterPro DOMAIN/s: Target SNARE coiled-coil domain (InterPro:IPR000727), t-SNARE (InterPro:IPR010989), Syntaxin/epimorphin, conserved site (InterPro:IPR006012), Syn…	26.4766	32.5191	36.1274	158.873	201.559	141.085	15.7802	19.5744	11.1569	37.2324	41.0053	38.8036	180.012	198.488	321.416	34.0745	42.7603	39.1715
AT3G44860	GO:0009507(chloroplast);GO:0008757(S-adenosylmethionine-dependent methyltransferase activity);GO:0019010(farnesoic acid O-methyltransferase activity)	farnesoic acid carboxyl-O-methyltransferase ;; farnesoic acid carboxyl-O-methyltransferase (FAMT); FUNCTIONS IN: S-adenosylmethionine-dependent methyltransferase activity, farnesoic acid O-methyltransferase activity; INVOLVED IN: biological_process unknown; LOCATED IN: cellular_component unknown; EXPRESSED IN: leaf; EXPRESSED DURING: seedling growth; CONTAINS InterPro DOMAIN/s: SAM dependent carb…	83.0303	33.0714	37.4745	257.945	962.05	261.03	16.1506	26.103	30.2982	56.5018	66.6511	64.7199	551.114	574.739	670.356	97.4531	118.117	117.927
AT4G33920	GO:0030968(endoplasmic reticulum unfolded protein response);GO:0006612(protein targeting to membrane);GO:0004722(protein serine/threonine phosphatase activity);GO:0010200(response to chitin);GO:0043069(negative regulation of programmed cell death);GO:0010363(regulation of plant-type hypersensitive response);GO:0052542(defense response by callose deposition)	Protein phosphatase 2C family protein ;; Protein phosphatase 2C family protein; FUNCTIONS IN: protein serine/threonine phosphatase activity, catalytic activity; INVOLVED IN: protein amino acid dephosphorylation; LOCATED IN: mitochondrion, protein serine/threonine phosphatase complex; EXPRESSED IN: 23 plant structures; EXPRESSED DURING: 13 growth stages; CONTAINS InterPro DOMAIN/s: Protein phospha…	16.6301	20.3757	18.1846	98.2319	76.6988	87.4593	11.1984	12.0819	11.679	22.0607	24.4319	24.1175	66.6294	71.3192	118.382	24.0827	27.401	25.036
AT4G22780	GO:0005829(cytosol);GO:0016597(amino acid binding)	ACT domain repeat 7 ;; ACT domain repeat 7 (ACR7); FUNCTIONS IN: amino acid binding; INVOLVED IN: metabolic process; LOCATED IN: cytosol; EXPRESSED IN: 24 plant structures; EXPRESSED DURING: 15 growth stages; CONTAINS InterPro DOMAIN/s: Amino acid-binding ACT (InterPro:IPR002912); BEST Arabidopsis thaliana protein match is: ACT domain repeat 8 (TAIR:AT1G12420.1); Has 2549 Blast hits to 1855 prote…	7.20459	7.52217	7.0829	48.5419	29.2541	22.5003	4.66711	4.94512	5.01395	5.90482	6.36005	7.22841	53.7836	61.1432	80.8501	4.45444	3.96018	4.26559
AT2G25460	NA		0.462554	1.03119	0.952843	23.3152	7.38951	4.2239	0.253797	0.498304	0.236527	0.598937	0.793755	0.898682	22.6498	27.7833	41.6101	10.1361	12.9805	11.7983
AT2G46400	GO:0003700(sequence-specific DNA binding transcription factor activity);GO:0009627(systemic acquired resistance);GO:0009697(salicylic acid biosynthetic process);GO:0006355(regulation of transcription, DNA-templated);GO:0000987(core promoter proximal region sequence-specific DNA binding);GO:0005730(nucleolus);GO:0010200(response to chitin);GO:0005634(nucleus)	WRKY DNA-binding protein 46 ;; WRKY DNA-binding protein 46 (WRKY46); CONTAINS InterPro DOMAIN/s: DNA-binding WRKY (InterPro:IPR003657); BEST Arabidopsis thaliana protein match is: WRKY family transcription factor (TAIR:AT4G23810.1); Has 3385 Blast hits to 2951 proteins in 185 species: Archae - 0; Bacteria - 0; Metazoa - 0; Fungi - 0; Plants - 3370; Viruses - 0; Other Eukaryotes - 15 (source: NCBI…	5.33897	7.02819	5.61606	62.2777	36.7874	16.1147	1.20588	3.82781	2.73731	5.57149	7.24318	6.01579	50.7966	56.2585	63.5545	5.21929	4.8944	7.83399
AT2G34930	GO:0050832(defense response to fungus);GO:0005618(cell wall);GO:0007165(signal transduction);GO:0006952(defense response)	disease resistance family protein / LRR family protein ;; disease resistance family protein / LRR family protein; INVOLVED IN: signal transduction, defense response to fungus, defense response; LOCATED IN: cell wall; EXPRESSED IN: 10 plant structures; EXPRESSED DURING: 7 growth stages; CONTAINS InterPro DOMAIN/s: Leucine-rich repeat-containing N-terminal domain, type 2 (InterPro:IPR013210), Leuci…	3.28463	2.59801	2.4235	18.9014	9.57736	9.26647	2.62338	3.5823	3.70066	3.1194	3.7588	3.42651	19.1638	26.2943	38.7145	4.94659	6.73398	6.42413
AT4G11650	GO:0009651(response to salt stress);GO:0009817(defense response to fungus, incompatible interaction);GO:0009816(defense response to bacterium, incompatible interaction);GO:0005576(extracellular region);GO:0051707(response to other organism)	osmotin 34 ;; osmotin 34 (OSM34); INVOLVED IN: defense response to fungus, incompatible interaction, response to salt stress, defense response to bacterium, incompatible interaction, response to other organism; LOCATED IN: endomembrane system; EXPRESSED IN: 6 plant structures; EXPRESSED DURING: 4 anthesis; CONTAINS InterPro DOMAIN/s: Thaumatin, conserved site (InterPro:IPR017949), Thaumatin, path…	7.06259	32.6797	31.6212	0.590842	0.0001	0.108048	1.42606	0.618102	0.962636	0.0001	0.054902	0.0001	0.260508	0.126172	0.083472	0.0001	0.095913	0.183147
AT3G25780	GO:0006612(protein targeting to membrane);GO:0009863(salicylic acid mediated signaling pathway);GO:0005886(plasma membrane);GO:0009651(response to salt stress);GO:0005774(vacuolar membrane);GO:0009695(jasmonic acid biosynthetic process);GO:0010363(regulation of plant-type hypersensitive response);GO:0046423(allene-oxide cyclase activity);GO:0009723(response to ethylene);GO:0009753(response to jas…	allene oxide cyclase 3 ;; allene oxide cyclase 3 (AOC3); FUNCTIONS IN: allene-oxide cyclase activity; INVOLVED IN: response to salt stress, response to fungus, jasmonic acid biosynthetic process; LOCATED IN: plasma membrane, membrane; EXPRESSED IN: 20 plant structures; EXPRESSED DURING: 14 growth stages; CONTAINS InterPro DOMAIN/s: Allene oxide cyclase (InterPro:IPR009410); BEST Arabidopsis thali…	21.5037	4.18152	4.07796	134.892	80.1279	48.2695	2.76053	3.30527	2.23659	6.98112	6.97764	6.9784	157.174	167.862	330.502	55.1597	48.4584	57.6931
AT1G32928	NA		3.67213	1.38476	0.898731	29.5079	21.3984	11.0943	2.69584	1.47333	1.84486	5.7094	4.89746	6.00975	15.5846	11.8017	16.1223	3.76883	3.99278	3.67309
AT2G38400	GO:0008453(alanine-glyoxylate transaminase activity);GO:0005739(mitochondrion);GO:0005739(mitochondrion)	alanine:glyoxylate aminotransferase 3 ;; alanine:glyoxylate aminotransferase 3 (AGT3); FUNCTIONS IN: pyridoxal phosphate binding, transaminase activity, catalytic activity, alanine-glyoxylate transaminase activity; EXPRESSED IN: 22 plant structures; EXPRESSED DURING: 15 growth stages; CONTAINS InterPro DOMAIN/s: Pyridoxal phosphate-dependent transferase, major domain (InterPro:IPR015424), Aminotr…	7.06403	6.5708	7.57657	22.7062	31.9124	26.4431	7.25601	6.00901	5.75972	11.3494	12.5614	12.6738	29.2578	33.6951	29.8937	12.9956	15.1366	14.7731
AT4G34770	GO:0009507(chloroplast);GO:0009733(response to auxin)	SAUR-like auxin-responsive protein family ;; SAUR-like auxin-responsive protein family ; CONTAINS InterPro DOMAIN/s: Auxin responsive SAUR protein (InterPro:IPR003676); BEST Arabidopsis thaliana protein match is: SAUR-like auxin-responsive protein family (TAIR:AT2G21210.1); Has 1411 Blast hits to 1394 proteins in 28 species: Archae - 0; Bacteria - 0; Metazoa - 0; Fungi - 0; Plants - 1410; Viruses…	6.73847	1.17668	2.45044	0.031304	0.0001	0.0001	1.74519	1.28631	3.97021	0.650004	0.61111	0.173124	0.326106	0.298054	0.0001	1.74657	1.51146	2.05443
AT5G57560	GO:0016762(xyloglucan:xyloglucosyl transferase activity);GO:0009409(response to cold);GO:0009408(response to heat);GO:0005794(Golgi apparatus);GO:0005618(cell wall);GO:0009741(response to brassinosteroid);GO:0016798(hydrolase activity, acting on glycosyl bonds);GO:0009733(response to auxin);GO:0010583(response to cyclopentenone);GO:0010200(response to chitin);GO:0009612(response to mechanical sti…	Xyloglucan endotransglucosylase/hydrolase family protein ;; Touch 4 (TCH4); CONTAINS InterPro DOMAIN/s: Xyloglucan endotransglucosylase/hydrolase (InterPro:IPR016455), Xyloglucan endo-transglycosylase, C-terminal (InterPro:IPR010713), Concanavalin A-like lectin/glucanase, subgroup (InterPro:IPR013320), Concanavalin A-like lectin/glucanase (InterPro:IPR008985), Glycoside hydrolase, family 16 (Inte…	10.6391	3.02255	3.10047	307.608	40.6312	28.206	6.94004	23.1281	6.88858	12.5944	11.8242	12.952	195.143	224.639	277.188	24.0666	23.6189	25.0739
AT2G43290	GO:0005509(calcium ion binding);GO:0005576(extracellular region);GO:0008150(biological_process)	Calcium-binding EF-hand family protein ;; multicopy suppressors of snf4 deficiency in yeast 3 (MSS3); FUNCTIONS IN: calcium ion binding; INVOLVED IN: biological_process unknown; EXPRESSED IN: 22 plant structures; EXPRESSED DURING: 13 growth stages; CONTAINS InterPro DOMAIN/s: EF-Hand 1, calcium-binding site (InterPro:IPR018247), EF-HAND 2 (InterPro:IPR018249), EF-hand-like domain (InterPro:IPR011…	14.939	13.4229	14.3235	75.2251	42.2946	48.956	22.9464	26.2047	36.8073	17.9051	14.6107	14.3818	74.3286	64.8358	74.0607	42.8664	42.071	40.4332
AT5G67450	GO:0003677(DNA binding);GO:0003676(nucleic acid binding);GO:0006355(regulation of transcription, DNA-templated);GO:0042538(hyperosmotic salinity response);GO:0009409(response to cold);GO:0005634(nucleus);GO:0003700(sequence-specific DNA binding transcription factor activity);GO:0045892(negative regulation of transcription, DNA-templated);GO:0043565(sequence-specific DNA binding);GO:0010200(respon…	zinc-finger protein 1 ;; zinc-finger protein 1 (ZF1); CONTAINS InterPro DOMAIN/s: Zinc finger, C2H2-like (InterPro:IPR015880), Zinc finger, C2H2-type (InterPro:IPR007087); BEST Arabidopsis thaliana protein match is: C2H2 and C2HC zinc fingers superfamily protein (TAIR:AT3G49930.1); Has 1807 Blast hits to 1807 proteins in 277 species: Archae - 0; Bacteria - 0; Metazoa - 736; Fungi - 347; Plants - …	1.85093	1.19276	1.70196	11.9828	14.0937	7.49927	0.504312	1.55859	0.552641	3.34113	2.94219	2.94076	14.5749	14.1503	21.6383	0.879575	0.663053	0.952817
AT1G42980	GO:0003779(actin binding)	Actin-binding FH2 (formin homology 2) family protein ;; Actin-binding FH2 (formin homology 2) family protein; FUNCTIONS IN: actin binding; LOCATED IN: endomembrane system; CONTAINS InterPro DOMAIN/s: Actin-binding FH2 (InterPro:IPR015425); BEST Arabidopsis thaliana protein match is: Formin Homology 14 (TAIR:AT1G31810.1); Has 905 Blast hits to 899 proteins in 94 species: Archae - 0; Bacteria - 0; …	0.224246	0.194939	0.223435	4.62894	6.1272	3.15064	0.168777	0.0001	0.044226	0.251433	0.175742	0.154289	4.89827	4.16869	4.08199	0.366255	0.366577	0.608429
AT5G50260	GO:0008234(cysteine-type peptidase activity);GO:0006508(proteolysis);GO:0005576(extracellular region)	Cysteine proteinases superfamily protein ;; Cysteine proteinases superfamily protein; FUNCTIONS IN: cysteine-type endopeptidase activity, cysteine-type peptidase activity; INVOLVED IN: proteolysis; LOCATED IN: endomembrane system; EXPRESSED IN: 8 plant structures; EXPRESSED DURING: 4 anthesis, C globular stage, petal differentiation and expansion stage; CONTAINS InterPro DOMAIN/s: Peptidase C1A, …	0.389061	0.765051	0.651581	0.0001	0.0001	0.0001	0.0001	0.064832	0.0001	0.0001	0.065093	0.0001	0.087733	0.0001	0.116691	0.645555	0.674995	0.533168
AT5G05220	NA		0.229212	0.094007	0.140522	4.03831	3.93732	7.99296	0.334426	0.129454	0.206876	0.185109	0.041835	0.04768	17.1441	17.3146	21.4991	18.7213	18.9928	15.595
AT2G01180	GO:0009507(chloroplast);GO:0006644(phospholipid metabolic process);GO:0008195(phosphatidate phosphatase activity);GO:0005887(integral component of plasma membrane);GO:0005886(plasma membrane);GO:0005739(mitochondrion);GO:0010224(response to UV-B);GO:0010224(response to UV-B)	phosphatidic acid phosphatase 1 ;; phosphatidic acid phosphatase 1 (PAP1); FUNCTIONS IN: phosphatidate phosphatase activity; INVOLVED IN: phospholipid metabolic process, response to stress; LOCATED IN: plasma membrane, integral to plasma membrane; EXPRESSED IN: 15 plant structures; EXPRESSED DURING: 8 growth stages; CONTAINS InterPro DOMAIN/s: Phosphatidic acid phosphatase/chloroperoxidase, N-ter…	4.12675	5.39209	5.62582	51.4084	23.2855	15.1033	4.54691	6.22709	3.99736	7.98766	9.86125	8.92258	36.7609	35.9857	52.0113	9.9913	9.24214	9.44182
AT5G51190	GO:0003700(sequence-specific DNA binding transcription factor activity);GO:0010200(response to chitin);GO:0009612(response to mechanical stimulus);GO:0002679(respiratory burst involved in defense response);GO:0005634(nucleus);GO:0006355(regulation of transcription, DNA-templated);GO:0035556(intracellular signal transduction);GO:0009611(response to wounding);GO:0003677(DNA binding)	Integrase-type DNA-binding superfamily protein ;; Integrase-type DNA-binding superfamily protein; CONTAINS InterPro DOMAIN/s: DNA-binding, integrase-type (InterPro:IPR016177), Pathogenesis-related transcriptional factor/ERF, DNA-binding (InterPro:IPR001471); BEST Arabidopsis thaliana protein match is: ethylene response factor 104 (TAIR:AT5G61600.1); Has 30201 Blast hits to 17322 proteins in 780 s…	8.10979	1.06338	1.79851	39.3134	49.8151	17.6758	1.08914	3.60023	1.76469	6.18891	6.72847	6.72447	14.7648	15.4204	17.0676	3.48482	3.11939	2.86806
AT4G18422	NA		0.856497	1.37169	1.00662	4.95959	27.9576	35.0062	0.0001	0.211464	0.0001	1.65402	1.0626	1.35272	6.36472	4.27943	13.8464	0.114258	0.16803	0.558063
AT5G26030	GO:0033014(tetrapyrrole biosynthetic process);GO:0043069(negative regulation of programmed cell death);GO:0030968(endoplasmic reticulum unfolded protein response);GO:0006783(heme biosynthetic process);GO:0004325(ferrochelatase activity);GO:0019243(methylglyoxal catabolic process to D-lactate);GO:0009507(chloroplast);GO:0009611(response to wounding);GO:0006979(response to oxidative stress);GO:0009…	ferrochelatase 1 ;; ferrochelatase 1 (FC1); FUNCTIONS IN: ferrochelatase activity; INVOLVED IN: response to oxidative stress, heme biosynthetic process, tetrapyrrole biosynthetic process; LOCATED IN: mitochondrion, chloroplast, plastid; EXPRESSED IN: 24 plant structures; EXPRESSED DURING: 14 growth stages; CONTAINS InterPro DOMAIN/s: Ferrochelatase, active site (InterPro:IPR019772), Ferrochelatas…	19.8123	17.9313	16.6085	123.719	92.7725	52.4511	14.7059	19.4522	13.0027	19.982	22.915	23.3873	131.691	139.401	195.731	21.5946	24.849	25.1502
AT5G58430	GO:0035556(intracellular signal transduction);GO:0005829(cytosol);GO:0006904(vesicle docking involved in exocytosis);GO:0000145(exocyst);GO:0005886(plasma membrane);GO:0070062(extracellular vesicular exosome);GO:0009738(abscisic acid-activated signaling pathway);GO:0005737(cytoplasm)	exocyst subunit exo70 family protein B1 ;; exocyst subunit exo70 family protein B1 (EXO70B1); INVOLVED IN: exocytosis, vesicle docking involved in exocytosis; LOCATED IN: plasma membrane, exocyst; EXPRESSED IN: 23 plant structures; EXPRESSED DURING: 13 growth stages; CONTAINS InterPro DOMAIN/s: Exo70 exocyst complex subunit (InterPro:IPR004140); BEST Arabidopsis thaliana protein match is: exocyst…	16.7585	13.9484	14.7896	86.7436	64.3271	48.018	15.1742	17.6832	16.2275	19.6613	22.7677	23.5994	66.6602	77.3486	100.59	16.0814	21.9506	22.1815
AT1G19770	GO:0005345(purine nucleobase transmembrane transporter activity);GO:0006863(purine nucleobase transport);GO:0016020(membrane)	purine permease 14 ;; purine permease 14 (PUP14); CONTAINS InterPro DOMAIN/s: Protein of unknown function DUF250 (InterPro:IPR004853); BEST Arabidopsis thaliana protein match is: purine permease 15 (TAIR:AT1G75470.1); Has 334 Blast hits to 326 proteins in 20 species: Archae - 0; Bacteria - 6; Metazoa - 1; Fungi - 0; Plants - 321; Viruses - 0; Other Eukaryotes - 6 (source: NCBI BLink).	28.1364	21.2344	21.7541	217.364	96.4924	76.7811	26.4402	35.2911	26.7377	44.5176	46.9673	44.9477	78.3654	78.4076	159.576	29.0615	31.8748	28.6679
AT5G66070	GO:0008270(zinc ion binding);GO:0002679(respiratory burst involved in defense response);GO:0010200(response to chitin);GO:0035556(intracellular signal transduction);GO:0005739(mitochondrion);GO:0005739(mitochondrion)	RING/U-box superfamily protein ;; RING/U-box superfamily protein; FUNCTIONS IN: zinc ion binding; INVOLVED IN: response to chitin; EXPRESSED IN: 23 plant structures; EXPRESSED DURING: 15 growth stages; CONTAINS InterPro DOMAIN/s: Zinc finger, RING-type (InterPro:IPR001841), Zinc finger, C3HC4 RING-type (InterPro:IPR018957); BEST Arabidopsis thaliana protein match is: NEP-interacting protein 2 (TA…	7.99801	9.56222	9.70511	62.095	31.0522	29.5373	6.54298	5.03943	4.50226	14.0069	12.1689	10.2384	53.6854	48.8166	70.3389	13.1518	9.75468	10.6241
AT5G04200	GO:0008234(cysteine-type peptidase activity);GO:0048046(apoplast);GO:0005634(nucleus)	metacaspase 9 ;; metacaspase 9 (MC9); FUNCTIONS IN: cysteine-type peptidase activity; INVOLVED IN: proteolysis; LOCATED IN: apoplast; EXPRESSED IN: 11 plant structures; EXPRESSED DURING: 4 anthesis, C globular stage, petal differentiation and expansion stage; CONTAINS InterPro DOMAIN/s: Peptidase C14, caspase catalytic (InterPro:IPR011600); BEST Arabidopsis thaliana protein match is: metacaspase …	0.246851	1.34437	1.77191	0.0001	0.0001	0.0001	0.0001	0.125409	0.082548	0.0001	0.0001	0.075363	0.031191	0.055438	0.076112	0.097055	0.200797	0.099256
AT3G06500	GO:0048510(regulation of timing of transition from vegetative to reproductive phase);GO:0005739(mitochondrion);GO:0004575(sucrose alpha-glucosidase activity);GO:0009693(ethylene biosynthetic process);GO:0010029(regulation of seed germination);GO:0005576(extracellular region);GO:0007623(circadian rhythm);GO:0004564(beta-fructofuranosidase activity)	Plant neutral invertase family protein ;; Plant neutral invertase family protein; FUNCTIONS IN: catalytic activity, beta-fructofuranosidase activity; INVOLVED IN: biological_process unknown; EXPRESSED IN: 23 plant structures; EXPRESSED DURING: 13 growth stages; CONTAINS InterPro DOMAIN/s: Plant neutral invertase (InterPro:IPR006937), Six-hairpin glycosidase-like (InterPro:IPR008928); BEST Arabido…	37.4898	37.8604	36.095	153.784	219.65	145.775	21.0737	18.7013	20.5349	46.7424	55.9618	56.2215	238.061	264.738	331.16	59.2385	71.4788	70.8864
AT1G56650	GO:0010048(vernalization response);GO:0046283(anthocyanin-containing compound metabolic process);GO:0005515(protein binding);GO:0003700(sequence-specific DNA binding transcription factor activity);GO:0031540(regulation of anthocyanin biosynthetic process);GO:0006355(regulation of transcription, DNA-templated);GO:0009651(response to salt stress);GO:0050832(defense response to fungus);GO:0005634(nu…	production of anthocyanin pigment 1 ;; production of anthocyanin pigment 1 (PAP1); CONTAINS InterPro DOMAIN/s: SANT, DNA-binding (InterPro:IPR001005), Homeodomain-like (InterPro:IPR009057), Myb, DNA-binding (InterPro:IPR014778), HTH transcriptional regulator, Myb-type, DNA-binding (InterPro:IPR017930), Homeodomain-related (InterPro:IPR012287), Myb transcription factor (InterPro:IPR015495); BEST A…	6.72119	2.9182	2.2365	10.1294	60.6564	31.0784	2.67654	3.54526	2.53052	8.02641	8.76063	8.36466	17.3134	17.8936	24.9363	7.6465	9.63881	8.46757
AT4G36500	NA		72.6491	89.0182	94.7685	362.716	531.99	368.155	86.125	84.2371	72.4486	120.457	118.983	116.286	435.83	447.87	628.838	102.694	100.16	102.147
AT1G17750	GO:0035556(intracellular signal transduction);GO:0006468(protein phosphorylation);GO:0010200(response to chitin);GO:0005524(ATP binding);GO:0042742(defense response to bacterium);GO:0004674(protein serine/threonine kinase activity);GO:0009738(abscisic acid-activated signaling pathway);GO:0016301(kinase activity);GO:0009611(response to wounding);GO:0010103(stomatal complex morphogenesis);GO:000975…	PEP1 receptor 2 ;; PEP1 receptor 2 (PEPR2); FUNCTIONS IN: protein serine/threonine kinase activity, peptide binding, kinase activity, ATP binding; INVOLVED IN: response to jasmonic acid stimulus, protein amino acid phosphorylation, transmembrane receptor protein tyrosine kinase signaling pathway, defense response to bacterium, response to wounding; LOCATED IN: plasma membrane; EXPRESSED IN: 17 pl…	1.05954	0.362775	0.272581	5.27617	6.20136	2.3312	0.368427	0.57447	0.282863	0.502567	0.54868	0.657154	8.44723	9.41083	7.80854	1.87708	2.57592	2.24955
AT3G61190	GO:0009620(response to fungus);GO:0009695(jasmonic acid biosynthetic process);GO:0009408(response to heat);GO:0010200(response to chitin);GO:0010286(heat acclimation);GO:0009611(response to wounding);GO:0005739(mitochondrion);GO:0009266(response to temperature stimulus);GO:0009409(response to cold);GO:0005515(protein binding);GO:0031348(negative regulation of defense response);GO:0019725(cellular…	BON association protein 1 ;; BON association protein 1 (BAP1); FUNCTIONS IN: phospholipid binding, protein binding; INVOLVED IN: in 7 processes; LOCATED IN: membrane; EXPRESSED IN: 21 plant structures; EXPRESSED DURING: 13 growth stages; CONTAINS InterPro DOMAIN/s: C2 calcium/lipid-binding domain, CaLB (InterPro:IPR008973), C2 calcium-dependent membrane targeting (InterPro:IPR000008); BEST Arabid…	2.87251	2.37967	2.29892	31.1039	19.3044	6.06095	0.543926	0.744436	0.472658	3.18226	3.68397	2.81013	19.1449	21.9206	28.9493	8.31563	8.70758	9.4018
AT2G44500	GO:0005794(Golgi apparatus);GO:0016757(transferase activity, transferring glycosyl groups);GO:0008150(biological_process);GO:0008150(biological_process)	O-fucosyltransferase family protein ;; O-fucosyltransferase family protein; CONTAINS InterPro DOMAIN/s: GDP-fucose protein O-fucosyltransferase (InterPro:IPR019378); BEST Arabidopsis thaliana protein match is: O-fucosyltransferase family protein (TAIR:AT3G07900.1); Has 821 Blast hits to 820 proteins in 30 species: Archae - 0; Bacteria - 0; Metazoa - 0; Fungi - 0; Plants - 820; Viruses - 0; Other …	5.45496	6.9598	5.82765	40.8435	29.5688	15.793	7.74437	15.9791	8.49571	3.44332	4.51486	4.99535	33.1753	37.2073	56.8312	9.49274	11.3349	11.5965
AT1G69890	GO:0009723(response to ethylene);GO:0008150(biological_process);GO:0005634(nucleus);GO:0003674(molecular_function)	Protein of unknown function (DUF569) ;; CONTAINS InterPro DOMAIN/s: Protein of unknown function DUF569 (InterPro:IPR007679), Actin cross-linking (InterPro:IPR008999); BEST Arabidopsis thaliana protein match is: Actin cross-linking protein (TAIR:AT1G27100.1); Has 237 Blast hits to 216 proteins in 14 species: Archae - 0; Bacteria - 0; Metazoa - 0; Fungi - 0; Plants - 237; Viruses - 0; Other Eukaryo…	13.9334	17.4533	16.1952	61.4618	64.7274	69.242	11.9212	10.7071	9.49988	23.0906	22.3369	22.7779	58.63	58.7041	98.7541	10.9825	14.6408	13.9336
AT1G16370	GO:0042631(cellular response to water deprivation);GO:0071472(cellular response to salt stress);GO:0015144(carbohydrate transmembrane transporter activity);GO:0005351(sugar:proton symporter activity);GO:0015706(nitrate transport);GO:0016020(membrane);GO:0009705(plant-type vacuole membrane);GO:0005886(plasma membrane)	organic cation/carnitine transporter 6 ;; organic cation/carnitine transporter 6 (OCT6); FUNCTIONS IN: carbohydrate transmembrane transporter activity, sugar:hydrogen symporter activity; INVOLVED IN: transport, transmembrane transport; LOCATED IN: integral to membrane, membrane; EXPRESSED IN: 11 plant structures; EXPRESSED DURING: LP.06 six leaves visible, 4 anthesis, petal differentiation and ex…	0.550824	0.213142	0.191318	9.7539	4.66671	1.71492	0.166628	0.10418	0.167783	0.272019	0.419718	0.429929	5.73213	6.20992	13.1889	0.735487	1.34518	1.53764
AT5G01100	GO:0005794(Golgi apparatus);GO:0016757(transferase activity, transferring glycosyl groups);GO:0008150(biological_process)	O-fucosyltransferase family protein ;; O-fucosyltransferase family protein; CONTAINS InterPro DOMAIN/s: GDP-fucose protein O-fucosyltransferase (InterPro:IPR019378); BEST Arabidopsis thaliana protein match is: O-fucosyltransferase family protein (TAIR:AT3G54100.1); Has 1807 Blast hits to 1807 proteins in 277 species: Archae - 0; Bacteria - 0; Metazoa - 736; Fungi - 347; Plants - 385; Viruses - 0;…	2.09949	2.04415	2.5011	30.8996	9.9737	6.75442	1.60844	2.01442	0.739372	1.47831	1.65319	1.53277	35.94	43.3283	55.928	7.23394	8.75138	8.5485
AT5G66675	GO:0005634(nucleus);GO:0003674(molecular_function);GO:0008150(biological_process)	Protein of unknown function (DUF677) ;; Protein of unknown function (DUF677); CONTAINS InterPro DOMAIN/s: Protein of unknown function DUF677 (InterPro:IPR007749); BEST Arabidopsis thaliana protein match is: Protein of unknown function (DUF677) (TAIR:AT2G18630.1); Has 241 Blast hits to 232 proteins in 16 species: Archae - 0; Bacteria - 3; Metazoa - 0; Fungi - 0; Plants - 237; Viruses - 0; Other Eu…	8.03304	9.79868	11.1262	47.9868	38.9727	32.9177	7.41611	9.2583	8.44931	11.9318	12.972	13.556	39.4637	42.5096	60.5972	8.51606	10.1135	8.62299
AT5G66210	GO:0004683(calmodulin-dependent protein kinase activity);GO:0005886(plasma membrane);GO:0009507(chloroplast);GO:0006468(protein phosphorylation);GO:0010200(response to chitin);GO:0010200(response to chitin)	calcium-dependent protein kinase 28 ;; calcium-dependent protein kinase 28 (CPK28); FUNCTIONS IN: protein serine/threonine kinase activity, calmodulin-dependent protein kinase activity, protein kinase activity, calcium ion binding, ATP binding; INVOLVED IN: protein amino acid phosphorylation; LOCATED IN: plasma membrane; EXPRESSED IN: 23 plant structures; EXPRESSED DURING: 13 growth stages; CONTA…	11.6164	10.0778	9.68046	99.1109	40.3447	32.9041	12.829	15.3841	12.1399	11.6915	12.9092	12.6731	118.707	122.07	160.333	13.6998	15.1955	14.4771
AT2G17040	GO:0000165(MAPK cascade);GO:0007275(multicellular organismal development);GO:0005634(nucleus);GO:0045792(negative regulation of cell size);GO:0009814(defense response, incompatible interaction);GO:0010200(response to chitin);GO:0003700(sequence-specific DNA binding transcription factor activity);GO:0048281(inflorescence morphogenesis);GO:0009965(leaf morphogenesis)	NAC domain containing protein 36 ;; NAC domain containing protein 36 (NAC036); CONTAINS InterPro DOMAIN/s: No apical meristem (NAM) protein (InterPro:IPR003441); BEST Arabidopsis thaliana protein match is: NAC domain containing protein 35 (TAIR:AT2G02450.2); Has 2865 Blast hits to 2857 proteins in 76 species: Archae - 0; Bacteria - 2; Metazoa - 0; Fungi - 0; Plants - 2863; Viruses - 0; Other Euka…	36.7883	54.7494	58.2935	185.633	381.167	277.187	33.2785	36.5402	29.0997	66.1375	65.2261	63.043	378.491	363.76	388.625	35.5174	33.409	36.5401
AT3G23240	GO:0005634(nucleus);GO:0003700(sequence-specific DNA binding transcription factor activity);GO:0006355(regulation of transcription, DNA-templated);GO:0006952(defense response);GO:0003677(DNA binding);GO:0009873(ethylene-activated signaling pathway);GO:0009867(jasmonic acid mediated signaling pathway)	ethylene response factor 1 ;; ethylene response factor 1 (ERF1); CONTAINS InterPro DOMAIN/s: DNA-binding, integrase-type (InterPro:IPR016177), Pathogenesis-related transcriptional factor/ERF, DNA-binding (InterPro:IPR001471); BEST Arabidopsis thaliana protein match is: ethylene-responsive element binding factor 15 (TAIR:AT2G31230.1); Has 5944 Blast hits to 5682 proteins in 249 species: Archae - 0…	0.725335	0.421639	0.953671	9.38746	15.0119	4.26993	0.255422	0.269573	0.060878	0.349042	0.523898	0.328882	12.1345	12.6163	14.25	0.981477	0.79399	0.832973
AT1G19300	GO:0009867(jasmonic acid mediated signaling pathway);GO:0016757(transferase activity, transferring glycosyl groups);GO:0006612(protein targeting to membrane);GO:0032504(multicellular organism reproduction);GO:0048366(leaf development);GO:0009684(indoleacetic acid biosynthetic process);GO:0019344(cysteine biosynthetic process);GO:0010363(regulation of plant-type hypersensitive response);GO:0052386…	Nucleotide-diphospho-sugar transferases superfamily protein ;; PARVUS (PARVUS); CONTAINS InterPro DOMAIN/s: Glycosyl transferase, family 8 (InterPro:IPR002495); BEST Arabidopsis thaliana protein match is: galacturonosyltransferase-like 2 (TAIR:AT3G50760.1); Has 1825 Blast hits to 1814 proteins in 439 species: Archae - 2; Bacteria - 918; Metazoa - 149; Fungi - 0; Plants - 715; Viruses - 0; Other E…	12.0056	8.438	8.21642	30.2846	45.451	26.0841	8.4021	7.12018	9.53268	9.57044	9.18391	10.3198	40.5235	39.5053	53.1701	14.1196	12.112	12.0139
AT4G34760	GO:0009733(response to auxin);GO:0003674(molecular_function);GO:0005739(mitochondrion)	SAUR-like auxin-responsive protein family ;; SAUR-like auxin-responsive protein family ; CONTAINS InterPro DOMAIN/s: Auxin responsive SAUR protein (InterPro:IPR003676); BEST Arabidopsis thaliana protein match is: SAUR-like auxin-responsive protein family (TAIR:AT2G16580.1); Has 1475 Blast hits to 1458 proteins in 28 species: Archae - 0; Bacteria - 0; Metazoa - 0; Fungi - 0; Plants - 1474; Viruses…	28.3933	21.7838	20.9478	3.69418	2.2362	3.22738	33.7388	46.0042	46.938	14.0053	11.1199	12.7635	2.36489	2.56834	0.968029	20.4	20.5669	20.1867
AT4G17250	NA		2.42786	4.2723	4.35031	13.0727	23.3237	15.8829	5.59208	5.26732	5.4315	4.62199	5.65869	5.46527	19.268	20.6101	27.3128	3.91032	5.02729	4.83801
AT5G21940	NA		40.3575	19.8445	20.9548	105.326	107.396	97.3479	50.108	35.6087	44.9945	85.0473	90.1687	88.5162	66.2891	69.7725	52.4861	49.8414	55.2822	53.0302
AT3G50260	GO:0010200(response to chitin);GO:0005634(nucleus);GO:0009617(response to bacterium);GO:0042742(defense response to bacterium);GO:0006355(regulation of transcription, DNA-templated);GO:0009738(abscisic acid-activated signaling pathway);GO:0003677(DNA binding);GO:0009409(response to cold);GO:0042538(hyperosmotic salinity response);GO:0009611(response to wounding);GO:0002679(respiratory burst invol…	cooperatively regulated by ethylene and jasmonate 1 ;; cooperatively regulated by ethylene and jasmonate 1 (CEJ1); CONTAINS InterPro DOMAIN/s: DNA-binding, integrase-type (InterPro:IPR016177), Pathogenesis-related transcriptional factor/ERF, DNA-binding (InterPro:IPR001471); BEST Arabidopsis thaliana protein match is: DREB and EAR motif protein 2 (TAIR:AT5G67190.1); Has 5544 Blast hits to 5466 pr…	6.80682	6.84289	8.31209	39.4601	29.7028	23.9559	3.54002	1.19905	1.43375	5.13415	6.07108	5.65493	48.8368	47.7132	96.9912	10.7755	9.12629	10.3504
AT5G65800	GO:0016847(1-aminocyclopropane-1-carboxylate synthase activity);GO:0009693(ethylene biosynthetic process);GO:0005737(cytoplasm);GO:0005515(protein binding);GO:0009735(response to cytokinin)	ACC synthase 5 ;; ACC synthase 5 (ACS5); CONTAINS InterPro DOMAIN/s: 1-aminocyclopropane-1-carboxylate synthase (InterPro:IPR001176), Pyridoxal phosphate-dependent transferase, major domain (InterPro:IPR015424), Aminotransferase, class I/classII (InterPro:IPR004839), Aminotransferases, class-I, pyridoxal-phosphate-binding site (InterPro:IPR004838), Pyridoxal phosphate-dependent transferase, major…	0.138471	0.824129	0.681315	0.0001	0.0001	0.0001	0.0001	0.043322	0.025581	0.15571	0.256484	0.249601	0.0001	0.158698	0.0001	0.165381	0.081263	0.200106
AT2G41100	GO:0005774(vacuolar membrane);GO:0006612(protein targeting to membrane);GO:0009646(response to absence of light);GO:0009612(response to mechanical stimulus);GO:0010363(regulation of plant-type hypersensitive response);GO:0009652(thigmotropism);GO:0005739(mitochondrion);GO:0043069(negative regulation of programmed cell death);GO:0009611(response to wounding);GO:0005515(protein binding);GO:0019722(…	Calcium-binding EF hand family protein ;; TOUCH 3 (TCH3); FUNCTIONS IN: calcium ion binding; INVOLVED IN: response to mechanical stimulus, response to temperature stimulus, thigmotropism, response to absence of light; LOCATED IN: plasma membrane; EXPRESSED IN: 26 plant structures; EXPRESSED DURING: 14 growth stages; CONTAINS InterPro DOMAIN/s: EF-Hand 1, calcium-binding site (InterPro:IPR018247),…	63.803	53.5304	59.0052	440.21	307.714	157.762	60.2573	92.7829	42.5726	70.3842	73.206	73.8132	555.683	555.154	719.386	94.8328	90.7464	90.079
AT2G23320	GO:0005634(nucleus);GO:0003700(sequence-specific DNA binding transcription factor activity);GO:0006355(regulation of transcription, DNA-templated);GO:0009693(ethylene biosynthetic process);GO:0010200(response to chitin);GO:0005516(calmodulin binding);GO:0002679(respiratory burst involved in defense response);GO:0035556(intracellular signal transduction);GO:0035556(intracellular signal transductio…	WRKY DNA-binding protein 15 ;; WRKY DNA-binding protein 15 (WRKY15); CONTAINS InterPro DOMAIN/s: DNA-binding WRKY (InterPro:IPR003657), Transcription factor, WRKY, Zn-cluster (InterPro:IPR018872); BEST Arabidopsis thaliana protein match is: WRKY DNA-binding protein 11 (TAIR:AT4G31550.1); Has 3350 Blast hits to 2896 proteins in 193 species: Archae - 0; Bacteria - 0; Metazoa - 11; Fungi - 1; Plants…	16.9923	18.3702	20.1458	112.432	82.8892	51.6442	28.8615	26.5055	22.6629	20.2949	21.0191	21.9155	112.865	116.309	143.097	35.645	41.3935	41.7671
AT4G18880	GO:0003700(sequence-specific DNA binding transcription factor activity);GO:0035556(intracellular signal transduction);GO:0003677(DNA binding);GO:0010200(response to chitin);GO:0002679(respiratory burst involved in defense response);GO:0005634(nucleus);GO:0009408(response to heat)	heat shock transcription factor A4A ;; heat shock transcription factor A4A (HSF A4A); FUNCTIONS IN: DNA binding, sequence-specific DNA binding transcription factor activity; INVOLVED IN: response to chitin; LOCATED IN: nucleus; EXPRESSED IN: 23 plant structures; EXPRESSED DURING: 13 growth stages; CONTAINS InterPro DOMAIN/s: Winged helix-turn-helix transcription repressor DNA-binding (InterPro:IP…	9.59975	15.208	15.0005	57.8768	74.7677	52.7337	5.98519	6.63555	5.76461	16.3459	20.7601	20.6801	36.5484	42.293	54.4835	10.3032	11.4001	10.7011
AT5G60680	GO:0005634(nucleus);GO:0003674(molecular_function);GO:0008150(biological_process)	Protein of unknown function, DUF584 ;; Protein of unknown function, DUF584; CONTAINS InterPro DOMAIN/s: Protein of unknown function DUF584 (InterPro:IPR007608); BEST Arabidopsis thaliana protein match is: Protein of unknown function, DUF584 (TAIR:AT3G45210.1); Has 1807 Blast hits to 1807 proteins in 277 species: Archae - 0; Bacteria - 0; Metazoa - 736; Fungi - 347; Plants - 385; Viruses - 0; Othe…	40.1679	24.1094	25.8453	79.9894	128.014	186.839	38.9415	38.2037	41.9504	89.3211	82.0173	83.907	75.0596	77.5564	81.4722	43.567	42.2356	38.883
AT4G20860	GO:0002679(respiratory burst involved in defense response);GO:0010200(response to chitin);GO:0010167(response to nitrate);GO:0005737(cytoplasm);GO:0009407(toxin catabolic process);GO:0010583(response to cyclopentenone);GO:0009055(electron carrier activity);GO:0005829(cytosol);GO:0015824(proline transport);GO:0015706(nitrate transport);GO:0006865(amino acid transport)	FAD-binding Berberine family protein ;; FAD-binding Berberine family protein; FUNCTIONS IN: electron carrier activity, oxidoreductase activity, FAD binding, catalytic activity; INVOLVED IN: response to cyclopentenone; LOCATED IN: endomembrane system; EXPRESSED IN: 10 plant structures; EXPRESSED DURING: LP.06 six leaves visible, LP.04 four leaves visible, 4 anthesis, LP.10 ten leaves visible, LP.0…	3.27211	5.95358	6.24517	14.8865	38.8073	30.3419	2.25471	1.94955	1.04176	2.79395	3.86798	3.60548	22.2035	25.1292	42.9536	11.9517	15.2491	16.6573
AT1G72450	GO:0009611(response to wounding);GO:0009694(jasmonic acid metabolic process);GO:0009620(response to fungus);GO:0005634(nucleus);GO:0009753(response to jasmonic acid);GO:0005515(protein binding);GO:0009695(jasmonic acid biosynthetic process);GO:0009867(jasmonic acid mediated signaling pathway)	jasmonate-zim-domain protein 6 ;; jasmonate-zim-domain protein 6 (JAZ6); CONTAINS InterPro DOMAIN/s: Tify (InterPro:IPR010399), CCT domain-like (InterPro:IPR018467); BEST Arabidopsis thaliana protein match is: jasmonate-zim-domain protein 5 (TAIR:AT1G17380.1); Has 303 Blast hits to 298 proteins in 26 species: Archae - 0; Bacteria - 0; Metazoa - 0; Fungi - 0; Plants - 303; Viruses - 0; Other Eukar…	78.9737	22.9311	25.1056	170.096	286.303	197.104	36.9907	64.259	40.3565	31.1471	37.1252	37.7006	159.113	178.769	273.692	69.4053	75.8704	73.1133
AT3G49530	GO:0010200(response to chitin);GO:0070417(cellular response to cold);GO:0030968(endoplasmic reticulum unfolded protein response);GO:0003700(sequence-specific DNA binding transcription factor activity);GO:0005634(nucleus);GO:0007275(multicellular organismal development);GO:0002679(respiratory burst involved in defense response);GO:0009814(defense response, incompatible interaction);GO:0005886(plas…	NAC domain containing protein 62 ;; NAC domain containing protein 62 (NAC062); CONTAINS InterPro DOMAIN/s: No apical meristem (NAM) protein (InterPro:IPR003441); BEST Arabidopsis thaliana protein match is: TCV-interacting protein (TAIR:AT5G24590.2); Has 2933 Blast hits to 2926 proteins in 76 species: Archae - 0; Bacteria - 2; Metazoa - 0; Fungi - 0; Plants - 2931; Viruses - 0; Other Eukaryotes - …	12.6259	11.3547	11.5535	81.6891	43.2541	33.0391	8.68108	9.77597	9.62614	14.4102	15.1117	15.9646	70.02	69.201	72.2903	17.2223	16.8736	17.8956
AT5G15190	NA		3.97999	4.34598	3.1788	16.7634	14.206	41.4489	1.11044	0.646248	1.88954	4.20017	2.57283	2.3652	27.4212	23.3001	30.2634	5.09384	3.76877	3.63875
AT5G63130	GO:0003674(molecular_function);GO:0009693(ethylene biosynthetic process);GO:0008150(biological_process);GO:0005634(nucleus);GO:0010200(response to chitin)	Octicosapeptide/Phox/Bem1p family protein ;; Octicosapeptide/Phox/Bem1p family protein; CONTAINS InterPro DOMAIN/s: Octicosapeptide/Phox/Bem1p (InterPro:IPR000270); BEST Arabidopsis thaliana protein match is: Octicosapeptide/Phox/Bem1p family protein (TAIR:AT3G48240.1); Has 353 Blast hits to 353 proteins in 15 species: Archae - 0; Bacteria - 0; Metazoa - 0; Fungi - 0; Plants - 353; Viruses - 0; O…	1.74696	2.49784	2.3591	11.7131	13.1526	13.3657	0.789198	0.577195	0.647612	1.25658	1.34283	1.80555	17.5444	13.8211	16.3157	6.43979	5.57801	4.76765
AT4G25670	NA		5.26523	2.04552	1.28986	13.5258	10.459	38.8615	2.68061	1.62555	0.0219953	1.4081	0.829532	0.284798	24.6584	17.8706	61.1802	2.47628	4.38902	3.27276
AT2G30750	GO:0009617(response to bacterium);GO:0019825(oxygen binding);GO:0009682(induced systemic resistance)	cytochrome P450, family 71, subfamily A, polypeptide 12 ;; cytochrome P450, family 71, subfamily A, polypeptide 12 (CYP71A12); FUNCTIONS IN: electron carrier activity, monooxygenase activity, iron ion binding, oxygen binding, heme binding; INVOLVED IN: response to bacterium; LOCATED IN: endomembrane system; EXPRESSED IN: stem, stamen; EXPRESSED DURING: 4 anthesis; CONTAINS InterPro DOMAIN/s: Cyto…	4.74524	9.33638	8.49372	0.880883	0.690695	0.575835	0.585303	0.623534	0.27199	0.271796	0.441059	0.576602	1.56024	1.70797	0.750194	4.63933	6.28013	5.9071
AT4G01360	NA		0.744811	0.43317	0.716185	19.158	3.66011	3.43113	0.417665	0.280041	0.054682	0.804438	0.971851	0.966537	17.7354	20.8463	24.9032	8.7241	9.86779	9.52658
AT1G74950	GO:0009753(response to jasmonic acid);GO:0009733(response to auxin);GO:0042538(hyperosmotic salinity response);GO:0010363(regulation of plant-type hypersensitive response);GO:0009611(response to wounding);GO:0005515(protein binding);GO:0009863(salicylic acid mediated signaling pathway);GO:0006612(protein targeting to membrane);GO:0009695(jasmonic acid biosynthetic process);GO:0007165(signal trans…	TIFY domain/Divergent CCT motif family protein ;; TIFY10B; CONTAINS InterPro DOMAIN/s: Tify (InterPro:IPR010399), CCT domain-like (InterPro:IPR018467); BEST Arabidopsis thaliana protein match is: jasmonate-zim-domain protein 1 (TAIR:AT1G19180.1); Has 432 Blast hits to 427 proteins in 29 species: Archae - 0; Bacteria - 0; Metazoa - 0; Fungi - 0; Plants - 432; Viruses - 0; Other Eukaryotes - 0 (sou…	52.8671	18.4908	19.1255	110.099	192.098	119.856	25.6805	21.4655	21.3411	24.8956	25.8703	27.4992	154.604	156.37	253.5	48.8403	54.4043	55.085
AT2G23810	GO:0050832(defense response to fungus);GO:0016020(membrane);GO:0005886(plasma membrane);GO:0010200(response to chitin);GO:0009693(ethylene biosynthetic process);GO:0005576(extracellular region);GO:0009506(plasmodesma);GO:0005794(Golgi apparatus);GO:0009612(response to mechanical stimulus);GO:0009611(response to wounding);GO:0003674(molecular_function);GO:0007568(aging)	tetraspanin8 ;; tetraspanin8 (TET8); FUNCTIONS IN: molecular_function unknown; INVOLVED IN: aging; LOCATED IN: plasma membrane, membrane; EXPRESSED IN: 25 plant structures; EXPRESSED DURING: 14 growth stages; CONTAINS InterPro DOMAIN/s: Tetraspanin (InterPro:IPR018499), Tetraspanin, conserved site (InterPro:IPR018503), Tetraspanin, subgroup (InterPro:IPR000301); BEST Arabidopsis thaliana protein …	32.2205	43.4991	41.974	288.117	198.33	115.186	34.0026	35.7941	25.7135	43.6188	43.5788	44.7359	292.605	294.844	328.529	104.921	114.311	115.9
AT4G02200	GO:0005634(nucleus);GO:0009414(response to water deprivation);GO:0009414(response to water deprivation)	Drought-responsive family protein ;; Drought-responsive family protein; CONTAINS InterPro DOMAIN/s: Drought induced 19/ RING finger protein 114 (InterPro:IPR008598); BEST Arabidopsis thaliana protein match is: Drought-responsive family protein (TAIR:AT1G02750.1); Has 235 Blast hits to 235 proteins in 21 species: Archae - 0; Bacteria - 0; Metazoa - 1; Fungi - 0; Plants - 234; Viruses - 0; Other Eu…	10.5246	7.66792	6.88785	47.5541	28.8327	18.9315	8.45454	12.6646	7.13612	9.63863	8.3992	8.17401	55.7658	47.117	43.0621	11.488	10.766	8.90106
AT5G58680	GO:0009693(ethylene biosynthetic process)	ARM repeat superfamily protein ;; ARM repeat superfamily protein; FUNCTIONS IN: binding; INVOLVED IN: biological_process unknown; LOCATED IN: cellular_component unknown; EXPRESSED IN: stem, root; CONTAINS InterPro DOMAIN/s: Armadillo-like helical (InterPro:IPR011989), Armadillo (InterPro:IPR000225), Armadillo-type fold (InterPro:IPR016024); BEST Arabidopsis thaliana protein match is: ARM repeat s…	1.64016	0.858688	0.819858	7.51088	10.0993	6.08401	1.03697	1.38528	1.32117	1.59159	1.09172	1.28631	8.83084	10.8028	13.9969	1.99977	2.12406	1.44914
AT3G24520	GO:0009407(toxin catabolic process);GO:0003677(DNA binding);GO:0005634(nucleus);GO:0003700(sequence-specific DNA binding transcription factor activity)	heat shock transcription factor C1 ;; heat shock transcription factor C1 (HSFC1); FUNCTIONS IN: DNA binding, sequence-specific DNA binding transcription factor activity; INVOLVED IN: regulation of transcription, DNA-dependent; LOCATED IN: nucleus; EXPRESSED IN: 14 plant structures; EXPRESSED DURING: LP.06 six leaves visible, LP.04 four leaves visible, 4 anthesis, petal differentiation and expansi…	6.43956	10.1939	10.6952	30.1399	39.932	68.8698	9.5517	6.8336	14.7541	7.83564	8.0834	7.31946	46.5591	45.2017	50.4006	12.2196	12.172	12.5349
AT5G05300	NA		3.92993	1.20449	2.60979	41.1509	35.2015	12.6189	0.83861	0.963601	1.12691	4.98796	3.28544	3.79872	51.7957	41.2982	50.3415	4.04261	2.5921	1.75188
AT4G37530	GO:0009651(response to salt stress);GO:0004601(peroxidase activity);GO:0005576(extracellular region);GO:0005515(protein binding);GO:0005515(protein binding)	Peroxidase superfamily protein ;; Peroxidase superfamily protein; FUNCTIONS IN: protein binding, peroxidase activity; INVOLVED IN: response to salt stress; LOCATED IN: endomembrane system; EXPRESSED IN: root; CONTAINS InterPro DOMAIN/s: Haem peroxidase (InterPro:IPR010255), Plant peroxidase (InterPro:IPR000823), Peroxidases heam-ligand binding site (InterPro:IPR019793), Haem peroxidase, plant/fun…	13.1718	20.0514	20.4353	3.76	1.71588	1.71653	6.60988	5.92134	7.98581	1.7535	2.18662	1.65138	2.96213	3.20174	4.74287	16.7266	17.1023	19.9827
AT5G47240	GO:0005829(cytosol);GO:0009611(response to wounding);GO:0016787(hydrolase activity)	nudix hydrolase homolog 8 ;; nudix hydrolase homolog 8 (NUDT8); FUNCTIONS IN: hydrolase activity; INVOLVED IN: response to wounding; LOCATED IN: cytosol; EXPRESSED IN: 22 plant structures; EXPRESSED DURING: 13 growth stages; CONTAINS InterPro DOMAIN/s: NUDIX hydrolase domain-like (InterPro:IPR015797), NUDIX hydrolase, conserved site (InterPro:IPR020084), Nudix hydrolase 6-like (InterPro:IPR003293…	38.7356	32.2786	31.2511	90.8995	265.055	148.821	9.29203	9.66903	26.3167	61.5698	67.976	69.3895	169.324	182.188	268.691	14.5054	16.782	14.6344
AT3G05200	GO:0035556(intracellular signal transduction);GO:0016567(protein ubiquitination);GO:0009814(defense response, incompatible interaction);GO:0009816(defense response to bacterium, incompatible interaction);GO:0008270(zinc ion binding);GO:0005886(plasma membrane);GO:0010200(response to chitin);GO:0002679(respiratory burst involved in defense response);GO:0004842(ubiquitin-protein transferase activit…	RING/U-box superfamily protein ;; ATL6; FUNCTIONS IN: zinc ion binding; INVOLVED IN: response to chitin; LOCATED IN: plasma membrane; EXPRESSED IN: 22 plant structures; EXPRESSED DURING: 12 growth stages; CONTAINS InterPro DOMAIN/s: Zinc finger, RING-type (InterPro:IPR001841), Zinc finger, C3HC4 RING-type (InterPro:IPR018957); BEST Arabidopsis thaliana protein match is: carbon/nitrogen insensitiv…	6.92752	9.01099	8.66872	23.5009	38.8847	29.0513	11.6259	13.8025	12.3692	9.80649	11.0126	9.54112	26.5184	31.2139	41.2309	12.0133	14.3428	14.1352
AT5G17350	NA		0.343987	0.108001	0.135737	12.6737	1.6763	3.84331	0.609603	0.345084	0.320714	1.88255	1.5749	1.73521	2.04582	1.87886	8.27546	0.786471	0.667628	1.46524
AT1G33610	GO:0007165(signal transduction);GO:0005886(plasma membrane)	Leucine-rich repeat (LRR) family protein ;; Leucine-rich repeat (LRR) family protein; INVOLVED IN: signal transduction; LOCATED IN: endomembrane system; EXPRESSED IN: shoot apex, phloem, root, petiole, leaf; EXPRESSED DURING: LP.06 six leaves visible, LP.04 four leaves visible, LP.02 two leaves visible, LP.12 twelve leaves visible; CONTAINS InterPro DOMAIN/s: Leucine-rich repeat-containing N-term…	3.37175	5.36075	4.42402	29.5418	24.462	10.9365	2.85992	3.59739	3.07379	4.42088	5.77309	5.81922	31.9122	36.9471	34.8579	4.02963	4.6768	4.97891
AT5G13205	NA	transposable element gene ;; copia-like retrotransposon family, has a 8.1e-252 P-value blast match to gb|AAO73529.1| gag-pol polyprotein (Glycine max) (SIRE1) (Ty1_Copia-family)	0.511518	1.10171	1.1947	4.41935	5.18013	6.06736	0.294367	0.191328	0.362668	1.02699	1.29846	1.21267	5.58435	5.89565	10.5811	0.919809	0.815614	0.806628
AT1G19020	NA		16.1654	16.1374	13.7413	160.038	51.8652	37.9159	11.2191	9.34527	4.63528	15.5131	10.753	12.2282	213.573	177.621	195.776	69.9333	64.3239	67.9423
AT5G62020	GO:0003700(sequence-specific DNA binding transcription factor activity);GO:0010200(response to chitin);GO:0002679(respiratory burst involved in defense response);GO:0003677(DNA binding);GO:0005634(nucleus);GO:0035556(intracellular signal transduction)	heat shock transcription factor B2A ;; heat shock transcription factor B2A (HSFB2A); FUNCTIONS IN: DNA binding, sequence-specific DNA binding transcription factor activity; INVOLVED IN: response to chitin; LOCATED IN: nucleus; EXPRESSED IN: 18 plant structures; EXPRESSED DURING: 11 growth stages; CONTAINS InterPro DOMAIN/s: Winged helix-turn-helix transcription repressor DNA-binding (InterPro:IPR…	2.04032	2.86265	3.02103	15.4988	12.7926	9.50409	2.45053	2.39324	1.66304	3.1509	3.62837	3.64121	14.5266	13.9888	11.7718	5.05047	5.40512	5.5179
AT4G36010	GO:0003674(molecular_function);GO:0051707(response to other organism);GO:0031225(anchored component of membrane);GO:0005576(extracellular region);GO:0005576(extracellular region)	Pathogenesis-related thaumatin superfamily protein ;; Pathogenesis-related thaumatin superfamily protein; CONTAINS InterPro DOMAIN/s: Thaumatin, pathogenesis-related (InterPro:IPR001938); BEST Arabidopsis thaliana protein match is: Pathogenesis-related thaumatin superfamily protein (TAIR:AT2G17860.1); Has 1622 Blast hits to 1597 proteins in 186 species: Archae - 0; Bacteria - 48; Metazoa - 58; Fu…	17.4324	10.5915	11.7188	35.2563	43.2603	41.8926	2.15524	2.13327	1.60595	9.98621	10.4641	10.8537	37.456	41.019	65.0149	6.49863	6.38303	5.90199
AT5G58120	GO:0006952(defense response)	Disease resistance protein (TIR-NBS-LRR class) family ;; Disease resistance protein (TIR-NBS-LRR class) family; FUNCTIONS IN: transmembrane receptor activity, nucleoside-triphosphatase activity, nucleotide binding, ATP binding; INVOLVED IN: signal transduction, apoptosis, defense response, innate immune response; LOCATED IN: intrinsic to membrane; EXPRESSED IN: 16 plant structures; EXPRESSED DURI…	1.32873	3.36034	2.4181	16.9775	10.9233	8.23018	8.85184	9.18422	8.30024	3.20035	3.85559	3.55533	20.3772	23.1338	26.1342	7.35434	8.75304	8.66138
AT3G51450	GO:0009821(alkaloid biosynthetic process);GO:0009507(chloroplast);GO:0016844(strictosidine synthase activity);GO:0009695(jasmonic acid biosynthetic process);GO:0009620(response to fungus);GO:0009753(response to jasmonic acid);GO:0009611(response to wounding);GO:0009694(jasmonic acid metabolic process)	Calcium-dependent phosphotriesterase superfamily protein ;; Calcium-dependent phosphotriesterase superfamily protein; FUNCTIONS IN: strictosidine synthase activity; INVOLVED IN: alkaloid biosynthetic process, biosynthetic process; LOCATED IN: endomembrane system; EXPRESSED IN: 22 plant structures; EXPRESSED DURING: 13 growth stages; CONTAINS InterPro DOMAIN/s: Strictosidine synthase (InterPro:IPR…	42.9979	13.098	12.9084	127.287	185.705	62.2648	16.0697	18.6775	22.8298	22.8259	25.2018	23.8761	144.501	136.712	222.049	36.7443	44.5297	40.5472
AT3G02010	GO:0005739(mitochondrion);GO:0008150(biological_process)	Pentatricopeptide repeat (PPR) superfamily protein ;; Pentatricopeptide repeat (PPR) superfamily protein; CONTAINS InterPro DOMAIN/s: Pentatricopeptide repeat (InterPro:IPR002885); BEST Arabidopsis thaliana protein match is: Tetratricopeptide repeat (TPR)-like superfamily protein (TAIR:AT2G27610.1); Has 47268 Blast hits to 13605 proteins in 263 species: Archae - 0; Bacteria - 2; Metazoa - 64; Fun…	1.03111	0.453583	0.57635	2.97274	4.88253	5.20449	0.293357	0.312839	0.230002	0.505552	0.489754	0.802352	1.5455	1.34844	2.86567	0.348128	0.63646	0.437948
AT2G21210	GO:0009733(response to auxin);GO:0015995(chlorophyll biosynthetic process);GO:0003674(molecular_function);GO:0009507(chloroplast);GO:0010200(response to chitin)	SAUR-like auxin-responsive protein family ;; SAUR-like auxin-responsive protein family ; CONTAINS InterPro DOMAIN/s: Auxin responsive SAUR protein (InterPro:IPR003676); BEST Arabidopsis thaliana protein match is: SAUR-like auxin-responsive protein family (TAIR:AT4G38840.1); Has 1354 Blast hits to 1340 proteins in 28 species: Archae - 0; Bacteria - 0; Metazoa - 0; Fungi - 0; Plants - 1353; Viruses…	17.8339	49.3645	44.5861	4.1504	3.5453	6.61287	125.848	102.607	92.1437	39.0475	32.7664	30.3226	6.11545	4.58619	3.1554	104.967	89.7437	93.0552
AT1G78970	GO:0016126(sterol biosynthetic process);GO:0042300(beta-amyrin synthase activity);GO:0042299(lupeol synthase activity);GO:0019745(pentacyclic triterpenoid biosynthetic process);GO:0005634(nucleus);GO:0005634(nucleus)	lupeol synthase 1 ;; lupeol synthase 1 (LUP1); CONTAINS InterPro DOMAIN/s: Terpene synthase, conserved site (InterPro:IPR002365), Terpenoid cylases/protein prenyltransferase alpha-alpha toroid (InterPro:IPR008930), Squalene cyclase (InterPro:IPR018333), Prenyltransferase/squalene oxidase (InterPro:IPR001330); BEST Arabidopsis thaliana protein match is: lupeol synthase 2 (TAIR:AT1G78960.1); Has 21…	13.1062	10.537	10.6574	1.41314	1.59761	0.197895	10.6197	7.44962	19.9076	4.64897	5.08538	5.50399	4.26695	3.60474	3.81417	19.8329	20.9941	21.8189
AT2G44010	NA		0.276933	1.18367	1.19604	0.0001	0.0001	0.0001	0.115522	0.112907	0.0001	0.0001	0.0001	0.0001	0.083711	0.12636	0.0001	1.15305	0.462359	0.660807
AT5G62570	GO:0052542(defense response by callose deposition);GO:0005575(cellular_component);GO:0030968(endoplasmic reticulum unfolded protein response);GO:1902478(negative regulation of defense response to bacterium, incompatible interaction);GO:0005516(calmodulin binding);GO:0005516(calmodulin binding)	Calmodulin binding protein-like ;; Calmodulin binding protein-like; CONTAINS InterPro DOMAIN/s: Calmodulin binding protein-like (InterPro:IPR012416); BEST Arabidopsis thaliana protein match is: Calmodulin-binding protein (TAIR:AT4G25800.2); Has 287 Blast hits to 280 proteins in 14 species: Archae - 0; Bacteria - 0; Metazoa - 0; Fungi - 0; Plants - 287; Viruses - 0; Other Eukaryotes - 0 (source: N…	8.7569	7.78664	6.89908	49.9118	21.9811	19.9388	7.89742	6.64649	6.87171	7.37104	8.77786	7.74949	52.9222	56.0918	81.1778	14.8061	17.2017	17.1447
AT1G16130	GO:0016301(kinase activity);GO:0006468(protein phosphorylation);GO:0046777(protein autophosphorylation);GO:0004674(protein serine/threonine kinase activity);GO:0050832(defense response to fungus);GO:0010200(response to chitin)	wall associated kinase-like 2 ;; wall associated kinase-like 2 (WAKL2); FUNCTIONS IN: kinase activity; INVOLVED IN: protein amino acid phosphorylation; LOCATED IN: integral to membrane; EXPRESSED IN: stem, cotyledon, leaf whorl, leaf; EXPRESSED DURING: LP.06 six leaves visible, LP.04 four leaves visible, LP.10 ten leaves visible, LP.08 eight leaves visible, LP.12 twelve leaves visible; CONTAINS I…	0.606008	1.40105	1.56632	10.0186	6.21429	5.69601	0.766996	0.980096	0.422048	1.06515	1.27587	0.886623	6.33399	6.91639	12.8806	1.03303	1.30018	1.31747
AT5G44050	GO:0016020(membrane);GO:0005886(plasma membrane);GO:0005215(transporter activity)	MATE efflux family protein ;; MATE efflux family protein; FUNCTIONS IN: antiporter activity, drug transmembrane transporter activity, transporter activity; INVOLVED IN: drug transmembrane transport, transmembrane transport; LOCATED IN: membrane; EXPRESSED IN: 10 plant structures; EXPRESSED DURING: 7 growth stages; CONTAINS InterPro DOMAIN/s: Multi antimicrobial extrusion protein MatE (InterPro:IP…	2.81869	0.571084	0.654119	10.0923	18.5494	4.59376	5.78322	4.20718	4.76429	1.32401	2.23913	2.12024	23.4249	23.878	16.4704	7.08745	9.6295	8.64895
AT1G17380	GO:0007165(signal transduction);GO:0009414(response to water deprivation);GO:0009738(abscisic acid-activated signaling pathway);GO:0005515(protein binding);GO:0009611(response to wounding);GO:0009693(ethylene biosynthetic process);GO:0009867(jasmonic acid mediated signaling pathway);GO:0042538(hyperosmotic salinity response);GO:0010200(response to chitin);GO:0005634(nucleus);GO:0009753(response t…	jasmonate-zim-domain protein 5 ;; jasmonate-zim-domain protein 5 (JAZ5); CONTAINS InterPro DOMAIN/s: Tify (InterPro:IPR010399), CCT domain-like (InterPro:IPR018467); BEST Arabidopsis thaliana protein match is: jasmonate-zim-domain protein 6 (TAIR:AT1G72450.1); Has 301 Blast hits to 296 proteins in 28 species: Archae - 0; Bacteria - 0; Metazoa - 0; Fungi - 0; Plants - 301; Viruses - 0; Other Eukar…	22.1885	2.02183	1.96424	161.682	126.568	45.6531	1.74524	2.40155	0.942296	8.74026	6.13101	7.34322	158.44	147.79	181.537	23.5248	22.3293	24.9754
AT3G44300	GO:0009617(response to bacterium);GO:0080109(indole-3-acetonitrile nitrile hydratase activity);GO:0005829(cytosol);GO:0009684(indoleacetic acid biosynthetic process);GO:0080061(indole-3-acetonitrile nitrilase activity);GO:0046686(response to cadmium ion);GO:0000257(nitrilase activity);GO:0005886(plasma membrane)	nitrilase 2 ;; nitrilase 2 (NIT2); FUNCTIONS IN: indole-3-acetonitrile nitrilase activity, nitrilase activity, indole-3-acetonitrile nitrile hydratase activity; INVOLVED IN: response to cadmium ion, indoleacetic acid biosynthetic process, response to bacterium; LOCATED IN: cellular_component unknown; EXPRESSED IN: cotyledon, cultured cell; CONTAINS InterPro DOMAIN/s: Nitrilase/cyanide hydratase a…	5.75608	87.5166	86.2052	4.84622	1.1295	2.06887	8.23312	3.32864	2.73198	1.68627	1.87022	1.51741	23.437	25.0666	28.8935	71.6006	75.1892	72.4564
AT3G55840	GO:0010200(response to chitin);GO:0002679(respiratory burst involved in defense response);GO:0005515(protein binding);GO:0009693(ethylene biosynthetic process);GO:0008150(biological_process);GO:0005739(mitochondrion);GO:0035556(intracellular signal transduction)	Hs1pro-1 protein ;; Hs1pro-1 protein; CONTAINS InterPro DOMAIN/s: Hs1pro-1, C-terminal (InterPro:IPR009743), Hs1pro-1, N-terminal (InterPro:IPR009869); BEST Arabidopsis thaliana protein match is: ortholog of sugar beet HS1 PRO-1 2 (TAIR:AT2G40000.1); Has 60 Blast hits to 60 proteins in 17 species: Archae - 0; Bacteria - 0; Metazoa - 0; Fungi - 0; Plants - 60; Viruses - 0; Other Eukaryotes - 0 (so…	0.765253	0.313376	0.272783	11.2181	1.98574	3.18775	0.223588	0.41341	0.523981	0.453209	1.06548	1.05779	9.61473	9.0649	14.0006	1.37586	1.22824	0.886422
AT2G39420	GO:0003824(catalytic activity)	alpha/beta-Hydrolases superfamily protein ;; alpha/beta-Hydrolases superfamily protein; BEST Arabidopsis thaliana protein match is: alpha/beta-Hydrolases superfamily protein (TAIR:AT2G39410.2); Has 4720 Blast hits to 4720 proteins in 1453 species: Archae - 32; Bacteria - 3497; Metazoa - 120; Fungi - 143; Plants - 476; Viruses - 35; Other Eukaryotes - 417 (source: NCBI BLink).	28.2082	15.6993	16.5655	97.4525	133.086	41.3075	41.8435	27.3389	28.3063	30.6552	30.1758	31.1987	145.439	148.922	173.965	70.8861	69.8263	73.9498
AT5G64260	GO:0005829(cytosol);GO:0005794(Golgi apparatus);GO:0009506(plasmodesma);GO:0046685(response to arsenic-containing substance);GO:0009505(plant-type cell wall);GO:0005618(cell wall);GO:0009507(chloroplast);GO:0008150(biological_process);GO:0003674(molecular_function)	EXORDIUM like 2 ;; EXORDIUM like 2 (EXL2); FUNCTIONS IN: molecular_function unknown; INVOLVED IN: biological_process unknown; LOCATED IN: cell wall, plant-type cell wall; EXPRESSED IN: 23 plant structures; EXPRESSED DURING: 13 growth stages; CONTAINS InterPro DOMAIN/s: Phosphate-induced protein 1 (InterPro:IPR006766); BEST Arabidopsis thaliana protein match is: EXORDIUM like 4 (TAIR:AT5G09440.1);…	41.8019	19.5241	19.2768	87.2575	111.964	88.3388	20.9371	19.6571	18.3347	13.5328	15.6262	14.6527	114.266	116.452	197.53	37.2112	41.3269	41.8079
AT3G21150	GO:0005515(protein binding);GO:0010017(red or far-red light signaling pathway);GO:0006355(regulation of transcription, DNA-templated);GO:0045892(negative regulation of transcription, DNA-templated);GO:0009785(blue light signaling pathway);GO:0005634(nucleus);GO:0009640(photomorphogenesis);GO:0003700(sequence-specific DNA binding transcription factor activity);GO:0005737(cytoplasm);GO:0010200(resp…	B-box 32 ;; B-box 32 (BBX32); BEST Arabidopsis thaliana protein match is: B-box type zinc finger family protein (TAIR:AT4G15248.1); Has 926 Blast hits to 858 proteins in 65 species: Archae - 0; Bacteria - 0; Metazoa - 0; Fungi - 0; Plants - 926; Viruses - 0; Other Eukaryotes - 0 (source: NCBI BLink).	0.860568	0.768649	0.401172	5.77735	8.60477	7.0487	0.512977	1.35962	0.626738	0.55573	0.571106	1.12921	15.3358	12.9467	17.1718	1.12081	2.1484	1.07472
AT1G27020	NA		41.2122	25.6198	24.8821	8.61698	3.43704	4.29081	5.45697	3.0892	2.69498	2.31106	2.28754	2.88849	1.3943	1.74627	3.74411	10.1944	11.7577	11.5436
AT3G22160	GO:0008150(biological_process);GO:0010363(regulation of plant-type hypersensitive response);GO:0009414(response to water deprivation);GO:0003674(molecular_function);GO:0009693(ethylene biosynthetic process);GO:0042538(hyperosmotic salinity response);GO:0006612(protein targeting to membrane);GO:0009863(salicylic acid mediated signaling pathway);GO:0009737(response to abscisic acid);GO:0051707(resp…	VQ motif-containing protein ;; VQ motif-containing protein; FUNCTIONS IN: molecular_function unknown; INVOLVED IN: biological_process unknown; LOCATED IN: chloroplast; EXPRESSED IN: stem, inflorescence meristem, sepal, leaf, stamen; EXPRESSED DURING: LP.06 six leaves visible, LP.04 four leaves visible, 4 anthesis; CONTAINS InterPro DOMAIN/s: VQ (InterPro:IPR008889); BEST Arabidopsis thaliana prot…	5.23505	3.3819	5.03111	13.4154	28.242	16.2833	1.84539	2.18094	0.799926	2.02367	1.94778	2.17655	15.3695	16.7752	19.5093	7.56905	7.14386	7.69703
AT1G35210	NA		2.7679	2.3616	2.63195	15.1	26.3675	8.45924	1.45854	2.06831	2.16766	4.55772	3.85486	5.88121	21.6859	20.9929	21.9188	2.80475	2.37593	4.1561
AT5G11140	GO:0005575(cellular_component);GO:0008150(biological_process);GO:0003674(molecular_function)	Arabidopsis phospholipase-like protein (PEARLI 4) family ;; Arabidopsis phospholipase-like protein (PEARLI 4) family; CONTAINS InterPro DOMAIN/s: Phospholipase-like, arabidopsis (InterPro:IPR007942); BEST Arabidopsis thaliana protein match is: Arabidopsis phospholipase-like protein (PEARLI 4) family (TAIR:AT2G20960.1); Has 1807 Blast hits to 1807 proteins in 277 species: Archae - 0; Bacteria - 0;…	0.123281	0.382509	0.201475	4.19688	5.54062	5.89604	0.119932	0.145314	0.302596	0.303173	0.192633	0.222321	5.93353	6.76701	9.74826	0.073028	0.212799	0.142645
AT1G27770	GO:0009706(chloroplast inner membrane);GO:0005388(calcium-transporting ATPase activity);GO:0006882(cellular zinc ion homeostasis);GO:0005886(plasma membrane);GO:0005783(endoplasmic reticulum);GO:0006816(calcium ion transport);GO:0005516(calmodulin binding);GO:0005262(calcium channel activity);GO:0009624(response to nematode);GO:0009624(response to nematode)	autoinhibited Ca2+-ATPase 1 ;; autoinhibited Ca2+-ATPase 1 (ACA1); FUNCTIONS IN: calcium channel activity, calcium-transporting ATPase activity, calmodulin binding; INVOLVED IN: cation transport, calcium ion transport, metabolic process, ATP biosynthetic process; LOCATED IN: endoplasmic reticulum, plasma membrane, chloroplast inner membrane; EXPRESSED IN: 24 plant structures; EXPRESSED DURING: 13…	16.8396	18.8735	18.5841	121.01	67.9261	51.1635	13.3848	17.3242	10.0716	13.4284	15.8093	16.5153	94.0039	100.411	126.942	14.8683	18.6826	18.3252
AT2G44578	GO:0008150(biological_process)	RING/U-box superfamily protein ;; RING/U-box superfamily protein; FUNCTIONS IN: zinc ion binding; INVOLVED IN: biological_process unknown; LOCATED IN: endomembrane system; CONTAINS InterPro DOMAIN/s: Zinc finger, RING-type (InterPro:IPR001841), Zinc finger, C3HC4 RING-type (InterPro:IPR018957); BEST Arabidopsis thaliana protein match is: RING/U-box superfamily protein (TAIR:AT2G44581.1); Has 9685…	1.45201	0.089161	0.096598	8.71301	44.1337	4.4451	0.107565	0.034623	0.0001	0.301401	0.223774	0.062137	42.5202	36.8165	12.9629	1.17761	1.18135	1.2554
AT1G64065	GO:0008150(biological_process);GO:0016020(membrane);GO:0003674(molecular_function);GO:0005634(nucleus)	Late embryogenesis abundant (LEA) hydroxyproline-rich glycoprotein family ;; Late embryogenesis abundant (LEA) hydroxyproline-rich glycoprotein family; CONTAINS InterPro DOMAIN/s: Late embryogenesis abundant protein, group 2 (InterPro:IPR004864); BEST Arabidopsis thaliana protein match is: Late embryogenesis abundant (LEA) hydroxyproline-rich glycoprotein family (TAIR:AT2G46150.1); Has 35333 Blas…	2.03904	2.55752	3.10068	12.6362	12.4288	12.6268	2.99945	3.3222	3.02892	2.97862	3.51592	2.47974	14.8848	14.6577	21.5551	5.65972	5.30881	5.15648
AT5G19240	GO:0003674(molecular_function);GO:0008150(biological_process);GO:0006569(tryptophan catabolic process);GO:0005886(plasma membrane);GO:0009684(indoleacetic acid biosynthetic process)	Glycoprotein membrane precursor GPI-anchored ;; Glycoprotein membrane precursor GPI-anchored; FUNCTIONS IN: molecular_function unknown; INVOLVED IN: biological_process unknown; LOCATED IN: endomembrane system; EXPRESSED IN: 24 plant structures; EXPRESSED DURING: 14 growth stages; BEST Arabidopsis thaliana protein match is: Glycoprotein membrane precursor GPI-anchored (TAIR:AT5G19230.1); Has 1807 …	67.9395	89.8394	98.0566	615.232	393.829	235.577	58.6928	117.84	43.3291	94.095	88.7349	90.5745	484.12	458.317	777.611	138.85	130.284	135.234
AT2G32130	GO:0003674(molecular_function);GO:0008150(biological_process);GO:0005634(nucleus)	Plant protein of unknown function (DUF641) ;; Plant protein of unknown function (DUF641); CONTAINS InterPro DOMAIN/s: Protein of unknown function DUF641, plant (InterPro:IPR006943); BEST Arabidopsis thaliana protein match is: Plant protein of unknown function (DUF641) (TAIR:AT1G29300.1); Has 208 Blast hits to 208 proteins in 30 species: Archae - 0; Bacteria - 32; Metazoa - 0; Fungi - 0; Plants - …	0.196109	0.518608	0.076183	12.3677	7.70061	3.07998	0.002636	0.051011	0.0001	0.264764	0.092574	0.283424	11.492	11.1306	11.2156	1.33463	1.44253	1.19602
AT1G55450	GO:0009651(response to salt stress);GO:0005737(cytoplasm);GO:0005737(cytoplasm)	S-adenosyl-L-methionine-dependent methyltransferases superfamily protein ;; S-adenosyl-L-methionine-dependent methyltransferases superfamily protein; FUNCTIONS IN: methyltransferase activity; INVOLVED IN: response to salt stress; EXPRESSED IN: 20 plant structures; EXPRESSED DURING: 13 growth stages; CONTAINS InterPro DOMAIN/s: Methyltransferase type 11 (InterPro:IPR013216); BEST Arabidopsis thali…	32.8605	53.3611	50.9002	219.231	192.038	173.345	32.8673	51.1202	26.8799	56.6365	57.9613	60.7694	209.436	198.543	348.764	37.9878	43.887	42.0633
AT5G46780	GO:0010363(regulation of plant-type hypersensitive response);GO:0005634(nucleus);GO:0008150(biological_process);GO:0006612(protein targeting to membrane);GO:0003674(molecular_function);GO:0009963(positive regulation of flavonoid biosynthetic process);GO:0009963(positive regulation of flavonoid biosynthetic process)	VQ motif-containing protein ;; VQ motif-containing protein; CONTAINS InterPro DOMAIN/s: VQ (InterPro:IPR008889); BEST Arabidopsis thaliana protein match is: VQ motif-containing protein (TAIR:AT2G35230.1); Has 1807 Blast hits to 1807 proteins in 277 species: Archae - 0; Bacteria - 0; Metazoa - 736; Fungi - 347; Plants - 385; Viruses - 0; Other Eukaryotes - 339 (source: NCBI BLink).;VQ motif-contai…	15.7217	9.82804	11.3777	35.7065	47.8033	28.8429	28.2781	15.9401	18.7051	16.1095	17.5804	15.996	23.9469	22.6806	27.603	36.064	35.2551	34.7452
AT2G43020	GO:0009409(response to cold);GO:0009737(response to abscisic acid);GO:0009414(response to water deprivation);GO:0008131(primary amine oxidase activity);GO:0046592(polyamine oxidase activity);GO:0006598(polyamine catabolic process)	polyamine oxidase 2 ;; polyamine oxidase 2 (PAO2); FUNCTIONS IN: primary amine oxidase activity, oxidoreductase activity; INVOLVED IN: oxidation reduction; LOCATED IN: cellular_component unknown; EXPRESSED IN: sperm cell, male gametophyte, pollen tube; EXPRESSED DURING: L mature pollen stage, M germinated pollen stage; CONTAINS InterPro DOMAIN/s: Amine oxidase (InterPro:IPR002937), Flavin-contain…	2.15579	2.51544	2.05154	5.30633	16.7432	10.7013	0.680521	2.11183	1.06971	6.5004	7.82549	2.62817	3.11211	3.72288	5.55834	3.8148	3.40288	3.56861
AT1G70700	GO:0009695(jasmonic acid biosynthetic process);GO:0009694(jasmonic acid metabolic process);GO:0005634(nucleus);GO:0009867(jasmonic acid mediated signaling pathway);GO:0005515(protein binding);GO:0009620(response to fungus);GO:0009611(response to wounding);GO:0009753(response to jasmonic acid);GO:0009753(response to jasmonic acid)	TIFY domain/Divergent CCT motif family protein ;; TIFY7; CONTAINS InterPro DOMAIN/s: Tify (InterPro:IPR010399), CCT domain-like (InterPro:IPR018467); BEST Arabidopsis thaliana protein match is: jasmonate-zim-domain protein 4 (TAIR:AT1G48500.1); Has 360 Blast hits to 360 proteins in 27 species: Archae - 0; Bacteria - 0; Metazoa - 0; Fungi - 0; Plants - 360; Viruses - 0; Other Eukaryotes - 0 (sourc…	112.191	21.1006	22.8775	200.633	729.093	286.836	110.162	106.033	99.8664	65.1371	72.9459	73.7505	338.759	338.046	422.909	164.39	181.914	173.979
AT5G22545	NA		4.08759	1.90018	2.81768	30.3284	41.4615	5.74351	2.04243	1.82454	1.11503	1.87587	1.75744	1.62862	66.3165	44.6013	51.7618	9.19488	6.0953	7.29026
AT3G22830	GO:0003700(sequence-specific DNA binding transcription factor activity);GO:0003677(DNA binding);GO:0009407(toxin catabolic process);GO:0005634(nucleus)	heat shock transcription factor A6B ;; heat shock transcription factor A6B (HSFA6B); FUNCTIONS IN: DNA binding, sequence-specific DNA binding transcription factor activity; INVOLVED IN: regulation of transcription, DNA-dependent; LOCATED IN: nucleus; EXPRESSED IN: root; CONTAINS InterPro DOMAIN/s: Winged helix-turn-helix transcription repressor DNA-binding (InterPro:IPR011991), Heat shock factor …	0.0001	0.27212	0.312789	1.58982	9.89874	19.0253	0.06067	0.098568	0.043994	0.180828	0.395796	0.145094	2.52519	3.50424	6.93903	1.00548	1.3916	1.09343
AT3G07350	GO:0008150(biological_process);GO:0003674(molecular_function);GO:0005739(mitochondrion)	Protein of unknown function (DUF506) ;; Protein of unknown function (DUF506) ; CONTAINS InterPro DOMAIN/s: Protein of unknown function DUF506, plant (InterPro:IPR006502); BEST Arabidopsis thaliana protein match is: Protein of unknown function (DUF506) (TAIR:AT3G25240.1); Has 393 Blast hits to 390 proteins in 24 species: Archae - 0; Bacteria - 0; Metazoa - 0; Fungi - 0; Plants - 391; Viruses - 0; …	5.52469	1.73239	2.4022	9.15641	15.4312	20.7716	9.31231	6.12839	8.0491	17.3013	18.7678	18.073	9.83142	10.4238	13.5363	15.2898	17.5081	17.4738
AT1G59590	GO:0005739(mitochondrion)	ZCF37 ;; ZCF37; BEST Arabidopsis thaliana protein match is: unknown protein (TAIR:AT1G10220.1); Has 33 Blast hits to 33 proteins in 10 species: Archae - 0; Bacteria - 0; Metazoa - 2; Fungi - 0; Plants - 31; Viruses - 0; Other Eukaryotes - 0 (source: NCBI BLink).	4.3952	8.18793	6.39612	25.403	57.7672	17.8628	3.03277	2.34875	1.24519	6.83497	8.58568	6.84343	30.5124	34.337	41.5742	4.01201	4.061	3.48597
AT3G52780	GO:0005576(extracellular region);GO:0003993(acid phosphatase activity);GO:0004722(protein serine/threonine phosphatase activity);GO:0004722(protein serine/threonine phosphatase activity)	Purple acid phosphatases superfamily protein ;; PAP20; FUNCTIONS IN: protein serine/threonine phosphatase activity, acid phosphatase activity; INVOLVED IN: biological_process unknown; LOCATED IN: endomembrane system; EXPRESSED IN: 10 plant structures; EXPRESSED DURING: 4 anthesis, petal differentiation and expansion stage; CONTAINS InterPro DOMAIN/s: Metallophosphoesterase (InterPro:IPR004843), P…	0.0557425	0.941117	0.969329	0.0001	0.0001	0.0001	0.0001	0.0001	0.0001	0.0001	0.0001	0.0001	0.0784981	0.0001	0.0001	0.187244	0.556728	0.314243
AT2G47060	GO:0006979(response to oxidative stress);GO:0005886(plasma membrane);GO:0005737(cytoplasm);GO:0005634(nucleus);GO:0016301(kinase activity);GO:0016301(kinase activity)	Protein kinase superfamily protein ;; Protein kinase superfamily protein; FUNCTIONS IN: protein serine/threonine kinase activity, protein kinase activity, kinase activity, ATP binding; INVOLVED IN: protein amino acid phosphorylation; EXPRESSED IN: 22 plant structures; EXPRESSED DURING: 13 growth stages; CONTAINS InterPro DOMAIN/s: Protein kinase, ATP binding site (InterPro:IPR017441), Serine/thre…	16.8887	16.5809	18.1028	88.8588	46.9774	55.8121	19.4846	18.7531	21.6839	21.7884	22.1802	25.2265	100.117	98.6413	117.476	18.0388	20.1204	19.6185
AT1G67470	GO:0005886(plasma membrane);GO:0016301(kinase activity)	Protein kinase superfamily protein ;; Protein kinase superfamily protein; FUNCTIONS IN: protein kinase activity, kinase activity, ATP binding; INVOLVED IN: protein amino acid phosphorylation; LOCATED IN: cellular_component unknown; EXPRESSED IN: 20 plant structures; EXPRESSED DURING: 13 growth stages; CONTAINS InterPro DOMAIN/s: Protein kinase, catalytic domain (InterPro:IPR000719), Serine/threon…	2.736	5.56009	5.65931	21.6126	23.3172	16.6973	9.05702	7.59444	7.49731	5.36373	6.55846	7.45674	15.5095	16.4672	19.7787	6.61666	7.97011	8.16899
AT1G25500	GO:0008150(biological_process);GO:0009507(chloroplast);GO:0005886(plasma membrane);GO:0005886(plasma membrane)	Plasma-membrane choline transporter family protein ;; Plasma-membrane choline transporter family protein; INVOLVED IN: biological_process unknown; LOCATED IN: chloroplast; EXPRESSED IN: 23 plant structures; EXPRESSED DURING: 15 growth stages; CONTAINS InterPro DOMAIN/s: Protein of unknown function DUF580 (InterPro:IPR007603); BEST Arabidopsis thaliana protein match is: Plasma-membrane choline tra…	5.73689	2.91991	2.71251	14.3401	26.9352	8.24105	2.76112	2.74691	2.44914	2.51824	2.84762	2.84167	31.8283	31.2406	26.7011	4.45177	5.60923	4.62347
AT5G42650	GO:0009695(jasmonic acid biosynthetic process);GO:0000096(sulfur amino acid metabolic process);GO:0009535(chloroplast thylakoid membrane);GO:0031408(oxylipin biosynthetic process);GO:0044272(sulfur compound biosynthetic process);GO:0009534(chloroplast thylakoid);GO:0010287(plastoglobule);GO:0019373(epoxygenase P450 pathway);GO:0009117(nucleotide metabolic process);GO:0009416(response to light sti…	allene oxide synthase ;; allene oxide synthase (AOS); FUNCTIONS IN: hydro-lyase activity, allene oxide synthase activity, oxygen binding; INVOLVED IN: in 7 processes; LOCATED IN: in 7 components; EXPRESSED IN: 23 plant structures; EXPRESSED DURING: 13 growth stages; CONTAINS InterPro DOMAIN/s: Cytochrome P450 (InterPro:IPR001128); BEST Arabidopsis thaliana protein match is: hydroperoxide lyase 1 …	152.904	121.915	122.372	371.131	1194.46	455.614	257.784	317.293	372.086	211.862	258.502	261.651	559.255	631.248	757.723	278.611	333.917	338.684
AT1G63860	GO:0009507(chloroplast);GO:0009507(chloroplast)	Disease resistance protein (TIR-NBS-LRR class) family ;; Disease resistance protein (TIR-NBS-LRR class) family; FUNCTIONS IN: transmembrane receptor activity, ATP binding; INVOLVED IN: signal transduction, defense response, apoptosis, innate immune response; LOCATED IN: intrinsic to membrane; CONTAINS InterPro DOMAIN/s: NB-ARC (InterPro:IPR002182), Leucine-rich repeat (InterPro:IPR001611), Diseas…	2.51628	4.29511	4.61471	25.6573	13.4886	10.7835	2.59566	4.26232	2.00483	2.73502	3.60012	3.52392	16.3798	18.8662	26.0772	3.34726	4.51392	4.24071
AT5G14700	GO:0016621(cinnamoyl-CoA reductase activity);GO:0009809(lignin biosynthetic process);GO:0005575(cellular_component)	NAD(P)-binding Rossmann-fold superfamily protein ;; NAD(P)-binding Rossmann-fold superfamily protein; FUNCTIONS IN: coenzyme binding, binding, cinnamoyl-CoA reductase activity, catalytic activity; INVOLVED IN: lignin biosynthetic process, cellular metabolic process, metabolic process; LOCATED IN: cellular_component unknown; EXPRESSED IN: 22 plant structures; EXPRESSED DURING: 13 growth stages; CO…	11.216	3.36639	3.39031	27.2746	21.5306	19.0262	5.2206	6.7033	8.61514	4.78374	5.10855	5.06231	32.0719	32.142	47.5718	13.6762	16.0608	15.4144
AT4G14370	GO:0006952(defense response);GO:0005634(nucleus);GO:0035091(phosphatidylinositol binding);GO:0007165(signal transduction)	Disease resistance protein (TIR-NBS-LRR class) family ;; Disease resistance protein (TIR-NBS-LRR class) family; FUNCTIONS IN: phosphoinositide binding; INVOLVED IN: signal transduction, defense response; LOCATED IN: intrinsic to membrane; EXPRESSED IN: petal, leaf whorl, male gametophyte, flower, pollen tube; EXPRESSED DURING: L mature pollen stage, M germinated pollen stage, 4 anthesis, petal di…	0.538608	0.738094	0.792332	9.6438	3.74988	1.90067	0.422634	0.34763	0.25519	0.193127	0.318489	0.244764	12.0277	14.1951	14.0421	2.81701	3.0531	3.16181
AT5G47910	GO:0009408(response to heat);GO:0005886(plasma membrane);GO:0072593(reactive oxygen species metabolic process);GO:0016174(NAD(P)H oxidase activity);GO:0042744(hydrogen peroxide catabolic process);GO:0050832(defense response to fungus);GO:0005794(Golgi apparatus);GO:0007231(osmosensory signaling pathway);GO:0006952(defense response);GO:0005634(nucleus);GO:0009611(response to wounding);GO:0033500(c…	respiratory burst oxidase homologue D ;; respiratory burst oxidase homologue D (RBOHD); FUNCTIONS IN: NAD(P)H oxidase activity; INVOLVED IN: oxygen and reactive oxygen species metabolic process, defense response to fungus, response to heat, defense response, negative regulation of programmed cell death; LOCATED IN: plasma membrane; EXPRESSED IN: 24 plant structures; EXPRESSED DURING: 13 growth st…	23.0354	13.628	14.4498	91.9097	67.17	37.6832	17.9187	22.9952	17.3224	15.8818	19.9474	18.5415	92.7407	105.054	139.508	25.6305	31.5428	30.3574
AT1G72910	GO:0006952(defense response);GO:0005737(cytoplasm)	Toll-Interleukin-Resistance (TIR) domain-containing protein ;; Toll-Interleukin-Resistance (TIR) domain-containing protein; FUNCTIONS IN: transmembrane receptor activity, ATP binding; INVOLVED IN: signal transduction, defense response, apoptosis, innate immune response; LOCATED IN: intrinsic to membrane; CONTAINS InterPro DOMAIN/s: NB-ARC (InterPro:IPR002182), Toll-Interleukin receptor (InterPro:…	17.6838	30.2844	28.8582	113.378	272.429	70.2944	16.3336	22.7161	10.0622	49.2368	53.3745	52.993	102.943	108.427	145.371	19.2871	20.8077	19.0172
AT5G24590	GO:0003700(sequence-specific DNA binding transcription factor activity);GO:0051607(defense response to virus);GO:0009737(response to abscisic acid);GO:0005515(protein binding);GO:0005634(nucleus);GO:0009414(response to water deprivation);GO:0042538(hyperosmotic salinity response);GO:0007275(multicellular organismal development);GO:0003713(transcription coactivator activity)	TCV-interacting protein ;; TCV-interacting protein (TIP); CONTAINS InterPro DOMAIN/s: No apical meristem (NAM) protein (InterPro:IPR003441); BEST Arabidopsis thaliana protein match is: NAC domain containing protein 62 (TAIR:AT3G49530.1); Has 2952 Blast hits to 2945 proteins in 75 species: Archae - 0; Bacteria - 0; Metazoa - 0; Fungi - 0; Plants - 2952; Viruses - 0; Other Eukaryotes - 0 (source: N…	16.3937	9.21137	7.81542	103.011	33.0796	27.519	7.36538	8.4845	9.20626	12.1939	13.3334	13.8631	57.8185	59.8427	84.2944	12.7274	18.1168	15.286
AT1G68250	NA		0.082383	0.0001	0.0001	5.95576	2.01333	0.587312	0.0001	0.075388	0.0001	0.0001	0.0001	0.029009	3.09598	3.44097	3.77451	0.952224	0.571491	0.636196
AT5G59450	GO:0006355(regulation of transcription, DNA-templated);GO:0005634(nucleus);GO:0010200(response to chitin);GO:0003700(sequence-specific DNA binding transcription factor activity)	GRAS family transcription factor ;; GRAS family transcription factor; CONTAINS InterPro DOMAIN/s: Transcription factor GRAS (InterPro:IPR005202); BEST Arabidopsis thaliana protein match is: GRAS family transcription factor (TAIR:AT3G46600.1); Has 1807 Blast hits to 1807 proteins in 277 species: Archae - 0; Bacteria - 0; Metazoa - 736; Fungi - 347; Plants - 385; Viruses - 0; Other Eukaryotes - 339…	6.23605	6.28171	6.78308	16.2939	21.8633	19.3031	5.31726	6.81859	6.39982	6.48839	7.4263	6.53001	18.7999	21.0335	24.5005	5.71792	7.7166	6.49948
AT3G59350	GO:0005886(plasma membrane);GO:0016301(kinase activity);GO:0005634(nucleus);GO:0019901(protein kinase binding);GO:0010200(response to chitin);GO:0010200(response to chitin)	Protein kinase superfamily protein ;; Protein kinase superfamily protein; FUNCTIONS IN: protein tyrosine kinase activity, protein kinase activity, kinase activity, ATP binding; INVOLVED IN: protein amino acid phosphorylation; LOCATED IN: plasma membrane; EXPRESSED IN: 24 plant structures; EXPRESSED DURING: 15 growth stages; CONTAINS InterPro DOMAIN/s: Protein kinase, ATP binding site (InterPro:IP…	20.2766	24.6251	26.5388	112.936	71.0731	84.1544	29.0478	34.2071	31.3284	29.6395	34.3141	32.1793	103.968	109.348	222.145	26.8333	28.7115	30.2291
AT3G09830	GO:0009693(ethylene biosynthetic process);GO:0005886(plasma membrane);GO:0009697(salicylic acid biosynthetic process);GO:0031347(regulation of defense response);GO:0006612(protein targeting to membrane);GO:0010363(regulation of plant-type hypersensitive response);GO:0009627(systemic acquired resistance);GO:0016301(kinase activity);GO:0043069(negative regulation of programmed cell death);GO:004306…	Protein kinase superfamily protein ;; Protein kinase superfamily protein; FUNCTIONS IN: protein kinase activity, kinase activity, ATP binding; INVOLVED IN: protein amino acid phosphorylation; LOCATED IN: plasma membrane; EXPRESSED IN: 23 plant structures; EXPRESSED DURING: 13 growth stages; CONTAINS InterPro DOMAIN/s: Protein kinase, ATP binding site (InterPro:IPR017441), Protein kinase, catalyti…	11.804	15.8606	15.8483	62.3669	61.2442	38.3104	11.743	15.3925	9.2738	11.4698	14.8052	12.7989	82.3017	84.5213	124.078	15.8967	20.294	19.8959
AT1G70740	GO:0005634(nucleus);GO:0016301(kinase activity);GO:0016301(kinase activity)	Protein kinase superfamily protein ;; Protein kinase superfamily protein; FUNCTIONS IN: protein serine/threonine kinase activity, protein kinase activity, kinase activity, ATP binding; INVOLVED IN: protein amino acid phosphorylation; LOCATED IN: cellular_component unknown; EXPRESSED IN: 22 plant structures; EXPRESSED DURING: 13 growth stages; CONTAINS InterPro DOMAIN/s: Protein kinase, catalytic …	5.1168	5.92059	5.0782	22.6711	16.6852	13.4125	2.47687	3.877	3.29696	5.2679	5.88162	7.27775	18.8456	20.6917	26.1907	4.19875	4.39776	4.29248
AT5G13200	GO:0010286(heat acclimation);GO:0005737(cytoplasm);GO:0003674(molecular_function)	GRAM domain family protein ;; GRAM domain family protein; CONTAINS InterPro DOMAIN/s: GRAM (InterPro:IPR004182); BEST Arabidopsis thaliana protein match is: GRAM domain family protein (TAIR:AT2G22475.1); Has 1807 Blast hits to 1807 proteins in 277 species: Archae - 0; Bacteria - 0; Metazoa - 736; Fungi - 347; Plants - 385; Viruses - 0; Other Eukaryotes - 339 (source: NCBI BLink).	18.0864	28.0021	29.9131	80.2173	100.559	117.47	6.72914	8.62847	8.60869	23.5378	26.3792	25.5821	88.8778	99.4418	214.256	36.4256	38.319	37.4424
AT3G46600	GO:0006355(regulation of transcription, DNA-templated);GO:0005634(nucleus);GO:0010200(response to chitin);GO:0002679(respiratory burst involved in defense response);GO:0035556(intracellular signal transduction);GO:0003700(sequence-specific DNA binding transcription factor activity);GO:0003700(sequence-specific DNA binding transcription factor activity)	GRAS family transcription factor ;; GRAS family transcription factor; CONTAINS InterPro DOMAIN/s: Transcription factor GRAS (InterPro:IPR005202); BEST Arabidopsis thaliana protein match is: GRAS family transcription factor (TAIR:AT5G59450.1); Has 2508 Blast hits to 2402 proteins in 303 species: Archae - 0; Bacteria - 7; Metazoa - 2; Fungi - 0; Plants - 2499; Viruses - 0; Other Eukaryotes - 0 (sou…	12.3793	18.0421	14.8326	57.3904	73.5879	41.4067	15.5946	17.2131	13.4873	27.8683	32.292	36.1865	39.2727	49.3428	52.5925	13.673	18.4654	16.921
AT5G06320	GO:0005886(plasma membrane);GO:0009506(plasmodesma);GO:0042742(defense response to bacterium);GO:0051607(defense response to virus);GO:0005774(vacuolar membrane);GO:0009617(response to bacterium);GO:0005794(Golgi apparatus);GO:0005739(mitochondrion);GO:0003674(molecular_function)	NDR1/HIN1-like 3 ;; NDR1/HIN1-like 3 (NHL3); FUNCTIONS IN: molecular_function unknown; INVOLVED IN: defense response to virus, defense response to bacterium, response to bacterium; LOCATED IN: plasma membrane; EXPRESSED IN: 28 plant structures; EXPRESSED DURING: 13 growth stages; CONTAINS InterPro DOMAIN/s: Late embryogenesis abundant protein, group 2 (InterPro:IPR004864); BEST Arabidopsis thalia…	65.1593	123.298	123.399	559.837	552.907	334.771	54.124	70.4689	55.4966	112.2	111.921	108.051	499.32	504.284	689.515	240.522	242.018	233.48
AT2G37130	GO:0050832(defense response to fungus);GO:0005829(cytosol);GO:0005576(extracellular region);GO:0004601(peroxidase activity);GO:0004601(peroxidase activity)	Peroxidase superfamily protein ;; Peroxidase superfamily protein; FUNCTIONS IN: peroxidase activity, heme binding; INVOLVED IN: defense response to fungus; LOCATED IN: endomembrane system; EXPRESSED IN: 15 plant structures; EXPRESSED DURING: 7 growth stages; CONTAINS InterPro DOMAIN/s: Haem peroxidase (InterPro:IPR010255), Plant peroxidase (InterPro:IPR000823), Haem peroxidase, plant/fungal/bacte…	155.573	43.4462	44.0563	13.1283	8.13197	15.0478	18.1514	10.5078	22.3177	5.82537	6.64495	7.1077	8.06206	6.72175	14.1975	153.068	159.507	161.194
AT3G25600	GO:0010200(response to chitin);GO:0005794(Golgi apparatus);GO:0005509(calcium ion binding);GO:0008150(biological_process)	Calcium-binding EF-hand family protein ;; Calcium-binding EF-hand family protein; FUNCTIONS IN: calcium ion binding; INVOLVED IN: biological_process unknown; LOCATED IN: cellular_component unknown; EXPRESSED IN: 23 plant structures; EXPRESSED DURING: 15 growth stages; CONTAINS InterPro DOMAIN/s: EF-Hand 1, calcium-binding site (InterPro:IPR018247), EF-HAND 2 (InterPro:IPR018249), Calcium-binding …	8.67236	12.7094	12.6091	36.4612	46.5365	38.1529	11.8565	13.1328	8.66992	21.5692	19.9101	21.1135	40.8186	43.4218	41.6867	10.7446	11.8467	11.5711
AT4G16260	GO:0009817(defense response to fungus, incompatible interaction);GO:0009651(response to salt stress);GO:0002215(defense response to nematode);GO:0005618(cell wall);GO:0004553(hydrolase activity, hydrolyzing O-glycosyl compounds);GO:0005774(vacuolar membrane)	Glycosyl hydrolase superfamily protein ;; Glycosyl hydrolase superfamily protein; FUNCTIONS IN: cation binding, hydrolase activity, hydrolyzing O-glycosyl compounds, catalytic activity; INVOLVED IN: defense response to fungus, incompatible interaction, response to salt stress; LOCATED IN: cell wall, plasma membrane; EXPRESSED IN: 11 plant structures; EXPRESSED DURING: LP.06 six leaves visible, LP…	79.1748	21.4111	21.1278	5.95452	1.13024	0.505103	0.491705	2.40359	0.273471	0.255729	0.290542	0.257655	0.516901	1.10219	1.15914	9.9101	10.6705	11.4007
AT4G31800	GO:0031347(regulation of defense response);GO:0003700(sequence-specific DNA binding transcription factor activity);GO:0005634(nucleus);GO:0042802(identical protein binding);GO:0010200(response to chitin);GO:0005515(protein binding);GO:0006355(regulation of transcription, DNA-templated);GO:0042742(defense response to bacterium);GO:0050832(defense response to fungus);GO:0050691(regulation of defens…	WRKY DNA-binding protein 18 ;; WRKY DNA-binding protein 18 (WRKY18); FUNCTIONS IN: protein binding, sequence-specific DNA binding transcription factor activity; INVOLVED IN: in 7 processes; LOCATED IN: nucleus; EXPRESSED IN: 24 plant structures; EXPRESSED DURING: 13 growth stages; CONTAINS InterPro DOMAIN/s: DNA-binding WRKY (InterPro:IPR003657); BEST Arabidopsis thaliana protein match is: WRKY D…	22.9335	26.0265	27.2397	186.125	114.679	51.3446	6.82174	10.2612	2.97343	7.71087	8.9641	10.32	219.387	243.63	369.808	26.287	26.5807	27.804
AT4G31550	GO:0035556(intracellular signal transduction);GO:0006355(regulation of transcription, DNA-templated);GO:0005516(calmodulin binding);GO:0003700(sequence-specific DNA binding transcription factor activity);GO:0042742(defense response to bacterium);GO:0005634(nucleus);GO:0010200(response to chitin);GO:0002679(respiratory burst involved in defense response);GO:0002679(respiratory burst involved in de…	WRKY DNA-binding protein 11 ;; WRKY DNA-binding protein 11 (WRKY11); CONTAINS InterPro DOMAIN/s: DNA-binding WRKY (InterPro:IPR003657), Transcription factor, WRKY, Zn-cluster (InterPro:IPR018872); BEST Arabidopsis thaliana protein match is: WRKY DNA-binding protein 17 (TAIR:AT2G24570.1); Has 3379 Blast hits to 2932 proteins in 187 species: Archae - 0; Bacteria - 0; Metazoa - 0; Fungi - 0; Plants …	28.1945	33.4132	31.2466	90.4909	109.457	115.898	12.6258	15.2406	13.9655	28.8599	33.0166	31.8544	70.1576	75.0176	108.043	18.0257	20.5414	20.647
AT1G73500	GO:0010200(response to chitin);GO:0019344(cysteine biosynthetic process);GO:0046777(protein autophosphorylation);GO:0009611(response to wounding);GO:0010120(camalexin biosynthetic process);GO:0005515(protein binding);GO:0045893(positive regulation of transcription, DNA-templated);GO:0004708(MAP kinase kinase activity);GO:0009651(response to salt stress);GO:0030295(protein kinase activator activit…	MAP kinase kinase 9 ;; MAP kinase kinase 9 (MKK9); FUNCTIONS IN: protein kinase activator activity, MAP kinase kinase activity, kinase activity; INVOLVED IN: in 7 processes; LOCATED IN: mitochondrion; EXPRESSED IN: 21 plant structures; EXPRESSED DURING: 13 growth stages; CONTAINS InterPro DOMAIN/s: Protein kinase, ATP binding site (InterPro:IPR017441), Protein kinase, catalytic domain (InterPro:I…	7.72532	8.85371	9.24629	17.6705	59.2886	30.1453	5.64898	8.95023	4.9748	10.2817	11.4159	10.5655	22.8038	26.3797	31.0058	9.3184	7.85754	9.51155
AT5G52320	GO:0019825(oxygen binding);GO:0005576(extracellular region)	cytochrome P450, family 96, subfamily A, polypeptide 4 ;; "cytochrome P450, family 96, subfamily A, polypeptide 4" (CYP96A4); FUNCTIONS IN: electron carrier activity, monooxygenase activity, iron ion binding, oxygen binding, heme binding; INVOLVED IN: oxidation reduction; LOCATED IN: endomembrane system; EXPRESSED IN: 20 plant structures; EXPRESSED DURING: 13 growth stages; CONTAINS InterPro DOMA…	17.9904	20.4763	20.578	51.4285	76.6289	77.6255	9.55243	22.6877	19.0331	20.2042	24.1377	24.6861	49.6034	52.2218	92.5944	14.544	16.3306	18.2879
AT5G50570	GO:0003677(DNA binding);GO:0048653(anther development);GO:0005634(nucleus);GO:0003700(sequence-specific DNA binding transcription factor activity);GO:0006355(regulation of transcription, DNA-templated);GO:0006355(regulation of transcription, DNA-templated)	Squamosa promoter-binding protein-like (SBP domain) transcription factor family protein ;; Squamosa promoter-binding protein-like (SBP domain) transcription factor family protein; FUNCTIONS IN: DNA binding, sequence-specific DNA binding transcription factor activity; INVOLVED IN: regulation of transcription; LOCATED IN: nucleus; CONTAINS InterPro DOMAIN/s: Transcription factor, SBP-box (InterPro:…	12.3612	4.95561	4.14477	36.6131	27.5424	14.2286	6.0603	7.22332	6.81203	4.56343	4.99058	4.79049	46.6271	47.6885	44.514	16.0864	16.646	15.6555
AT5G13190	NA		23.2653	23.7087	23.507	116.794	62.678	54.5091	35.1661	31.7851	25.066	24.9559	24.2909	21.3464	151.545	117.547	175.916	49.4361	50.2065	48.4422
AT4G01250	GO:0003700(sequence-specific DNA binding transcription factor activity);GO:0010200(response to chitin);GO:0006355(regulation of transcription, DNA-templated);GO:0010150(leaf senescence);GO:0002679(respiratory burst involved in defense response);GO:0005634(nucleus);GO:0035556(intracellular signal transduction)	WRKY family transcription factor ;; WRKY22; CONTAINS InterPro DOMAIN/s: DNA-binding WRKY (InterPro:IPR003657); BEST Arabidopsis thaliana protein match is: WRKY family transcription factor (TAIR:AT4G23550.1); Has 3274 Blast hits to 2836 proteins in 187 species: Archae - 0; Bacteria - 0; Metazoa - 0; Fungi - 3; Plants - 3256; Viruses - 0; Other Eukaryotes - 15 (source: NCBI BLink).	2.43904	1.33854	1.76586	40.3153	5.2568	5.58317	1.59621	1.08175	1.14942	2.35463	2.76796	2.1144	10.3616	10.9695	13.0808	1.96259	2.00892	1.558
AT5G17490	GO:0009739(response to gibberellin);GO:0009740(gibberellic acid mediated signaling pathway);GO:0009737(response to abscisic acid);GO:0005634(nucleus);GO:0042538(hyperosmotic salinity response);GO:0009723(response to ethylene);GO:0009863(salicylic acid mediated signaling pathway);GO:0009694(jasmonic acid metabolic process);GO:0010162(seed dormancy process);GO:0009845(seed germination);GO:0048444(f…	RGA-like protein 3 ;; RGA-like protein 3 (RGL3); CONTAINS InterPro DOMAIN/s: Transcriptional factor DELLA, N-terminal (InterPro:IPR021914), Transcription factor GRAS (InterPro:IPR005202); BEST Arabidopsis thaliana protein match is: RGA-like 2 (TAIR:AT3G03450.1); Has 1807 Blast hits to 1807 proteins in 277 species: Archae - 0; Bacteria - 0; Metazoa - 736; Fungi - 347; Plants - 385; Viruses - 0; Ot…	1.82811	0.863573	0.96666	3.71828	8.65811	6.01308	0.554738	0.278809	0.820435	1.23262	1.20827	1.13955	6.69021	7.94259	6.84796	1.3637	2.27769	2.85995
AT2G32030	GO:0008152(metabolic process);GO:0002679(respiratory burst involved in defense response);GO:0005737(cytoplasm);GO:0050832(defense response to fungus);GO:0008080(N-acetyltransferase activity);GO:0009873(ethylene-activated signaling pathway);GO:0009738(abscisic acid-activated signaling pathway);GO:0010200(response to chitin);GO:0009693(ethylene biosynthetic process);GO:0035556(intracellular signal …	Acyl-CoA N-acyltransferases (NAT) superfamily protein ;; Acyl-CoA N-acyltransferases (NAT) superfamily protein; FUNCTIONS IN: N-acetyltransferase activity; INVOLVED IN: metabolic process; LOCATED IN: cellular_component unknown; EXPRESSED IN: 12 plant structures; EXPRESSED DURING: 8 growth stages; CONTAINS InterPro DOMAIN/s: GCN5-related N-acetyltransferase, C-terminal (InterPro:IPR022610), GCN5-r…	1.25545	1.17977	0.744142	5.96628	14.0466	6.55997	0.581498	1.26348	1.29525	2.23022	2.71681	2.06943	11.1341	14.8119	15.3347	1.99726	3.74178	3.38002
AT2G47770	GO:0006778(porphyrin-containing compound metabolic process);GO:0009737(response to abscisic acid);GO:0005795(Golgi stack);GO:0005794(Golgi apparatus);GO:0005739(mitochondrion);GO:0006970(response to osmotic stress);GO:0020037(heme binding);GO:0005783(endoplasmic reticulum);GO:0009651(response to salt stress);GO:0016020(membrane)	TSPO(outer membrane tryptophan-rich sensory protein)-related ;; TSPO(outer membrane tryptophan-rich sensory protein)-related (TSPO); CONTAINS InterPro DOMAIN/s: TspO/MBR-related protein (InterPro:IPR004307); Has 567 Blast hits to 567 proteins in 188 species: Archae - 24; Bacteria - 226; Metazoa - 151; Fungi - 6; Plants - 53; Viruses - 0; Other Eukaryotes - 107 (source: NCBI BLink).	0.113123	0.35447	0.57881	1.60776	6.38267	15.2553	1.47744	4.12778	3.55022	0.022864	0.143595	0.130178	9.03648	10.073	12.4144	13.6364	13.5404	14.9823
AT1G69260	GO:0009414(response to water deprivation);GO:0043069(negative regulation of programmed cell death);GO:0009738(abscisic acid-activated signaling pathway);GO:0009863(salicylic acid mediated signaling pathway);GO:0045893(positive regulation of transcription, DNA-templated);GO:0006612(protein targeting to membrane);GO:0009723(response to ethylene);GO:0009867(jasmonic acid mediated signaling pathway);…	ABI five binding protein ;; ABI five binding protein (AFP1); CONTAINS InterPro DOMAIN/s: Protein of unknown function DUF1675 (InterPro:IPR012463); BEST Arabidopsis thaliana protein match is: ABI five binding protein 2 (TAIR:AT1G13740.1); Has 267 Blast hits to 267 proteins in 42 species: Archae - 0; Bacteria - 6; Metazoa - 29; Fungi - 9; Plants - 184; Viruses - 0; Other Eukaryotes - 39 (source: NC…	3.74013	3.25688	3.63673	6.24896	17.3601	27.8738	11.3584	10.6192	15.2408	1.65887	1.97103	1.3334	21.6458	21.5354	24.0167	24.5011	22.1274	24.976
AT5G41100	NA		6.0918	4.07247	3.8637	27.5329	9.94898	12.3206	3.98343	3.69474	3.35374	3.30745	4.81226	3.58692	22.6256	25.5364	30.9042	6.26642	6.69058	6.86084
AT5G59220	GO:0009788(negative regulation of abscisic acid-activated signaling pathway);GO:0010118(stomatal movement);GO:0010150(leaf senescence);GO:0009733(response to auxin);GO:0009658(chloroplast organization);GO:0005634(nucleus);GO:0033106(cis-Golgi network membrane);GO:0007165(signal transduction);GO:0004722(protein serine/threonine phosphatase activity);GO:0009414(response to water deprivation);GO:004…	highly ABA-induced PP2C gene 1 ;; highly ABA-induced PP2C gene 1 (HAI1); FUNCTIONS IN: protein serine/threonine phosphatase activity, catalytic activity; INVOLVED IN: response to water deprivation, response to abscisic acid stimulus; LOCATED IN: chloroplast; EXPRESSED IN: 18 plant structures; EXPRESSED DURING: 11 growth stages; CONTAINS InterPro DOMAIN/s: Protein phosphatase 2C-related (InterPro:…	1.83729	8.28862	9.21858	19.9271	67.6464	74.2555	6.18176	5.98531	5.50415	2.03423	1.9758	2.37031	70.5099	72.874	103.344	47.5052	49.604	47.6683
AT3G12230	GO:0004185(serine-type carboxypeptidase activity);GO:0006508(proteolysis);GO:0005576(extracellular region)	serine carboxypeptidase-like 14 ;; serine carboxypeptidase-like 14 (scpl14); FUNCTIONS IN: serine-type carboxypeptidase activity; INVOLVED IN: proteolysis; LOCATED IN: endomembrane system; CONTAINS InterPro DOMAIN/s: Peptidase S10, serine carboxypeptidase (InterPro:IPR001563); BEST Arabidopsis thaliana protein match is: serine carboxypeptidase-like 15 (TAIR:AT3G12240.1); Has 3660 Blast hits to 35…	0.040897	0.991859	0.729545	0.0001	0.0001	0.0001	0.090082	0.0001	0.0001	0.0001	0.0001	0.0001	0.033719	0.040801	0.0001	0.13042	0.461858	0.0001
AT1G28380	GO:0002679(respiratory burst involved in defense response);GO:0006984(ER-nucleus signaling pathway);GO:0009867(jasmonic acid mediated signaling pathway);GO:0003674(molecular_function);GO:0009651(response to salt stress);GO:0006612(protein targeting to membrane);GO:0000165(MAPK cascade);GO:0043069(negative regulation of programmed cell death);GO:0009697(salicylic acid biosynthetic process);GO:0051…	MAC/Perforin domain-containing protein ;; necrotic spotted lesions 1 (NSL1); CONTAINS InterPro DOMAIN/s: Membrane attack complex component/perforin (MACPF) domain (InterPro:IPR020864); BEST Arabidopsis thaliana protein match is: MAC/Perforin domain-containing protein (TAIR:AT4G24290.2); Has 203 Blast hits to 202 proteins in 18 species: Archae - 0; Bacteria - 0; Metazoa - 1; Fungi - 0; Plants - 20…	13.7335	21.4928	21.0204	91.5351	67.7546	56.5481	19.0013	22.0472	16.889	18.9927	21.4447	21.4182	83.1765	90.0829	143.181	20.6194	25.2529	23.1048
AT4G14365	GO:0006612(protein targeting to membrane);GO:0009867(jasmonic acid mediated signaling pathway);GO:0030968(endoplasmic reticulum unfolded protein response);GO:0010363(regulation of plant-type hypersensitive response);GO:0042742(defense response to bacterium);GO:0000165(MAPK cascade);GO:0009646(response to absence of light);GO:0002679(respiratory burst involved in defense response);GO:0010310(regul…	XB3 ortholog 4 in Arabidopsis thaliana ;; XB3 ortholog 4 in Arabidopsis thaliana (XBAT34); FUNCTIONS IN: zinc ion binding; EXPRESSED IN: 22 plant structures; EXPRESSED DURING: 13 growth stages; CONTAINS InterPro DOMAIN/s: Zinc finger, RING-type (InterPro:IPR001841), Ankyrin repeat-containing domain (InterPro:IPR020683), Ankyrin repeat (InterPro:IPR002110); BEST Arabidopsis thaliana protein match …	33.7127	39.8628	39.8272	217.148	178.374	76.6575	34.366	45.9421	22.5191	28.7138	27.1645	28.2676	361.223	342.871	433.004	80.7104	84.1064	81.9117
AT1G44350	GO:0009695(jasmonic acid biosynthetic process);GO:0009850(auxin metabolic process);GO:0008237(metallopeptidase activity);GO:0009753(response to jasmonic acid);GO:0009694(jasmonic acid metabolic process);GO:0010112(regulation of systemic acquired resistance);GO:0005576(extracellular region);GO:1990206(jasmonyl-Ile conjugate hydrolase activity);GO:0006508(proteolysis);GO:0010178(IAA-amino acid conj…	IAA-leucine resistant (ILR)-like gene 6 ;; IAA-leucine resistant (ILR)-like gene 6 (ILL6); FUNCTIONS IN: metallopeptidase activity, IAA-amino acid conjugate hydrolase activity; INVOLVED IN: proteolysis, regulation of systemic acquired resistance, auxin metabolic process; LOCATED IN: endomembrane system; EXPRESSED IN: 22 plant structures; EXPRESSED DURING: 13 growth stages; CONTAINS InterPro DOMAI…	12.9686	3.74564	4.33327	25.7396	32.7517	16.1784	6.79811	6.58369	8.32343	5.73668	5.63857	6.36387	33.4722	36.6699	55.4349	15.179	18.4272	16.8118
AT1G07000	GO:0043069(negative regulation of programmed cell death);GO:0006612(protein targeting to membrane);GO:0070062(extracellular vesicular exosome);GO:0005829(cytosol);GO:0009697(salicylic acid biosynthetic process);GO:0009863(salicylic acid mediated signaling pathway);GO:0010363(regulation of plant-type hypersensitive response);GO:0006904(vesicle docking involved in exocytosis);GO:0009862(systemic ac…	exocyst subunit exo70 family protein B2 ;; exocyst subunit exo70 family protein B2 (EXO70B2); INVOLVED IN: exocytosis, vesicle docking involved in exocytosis; LOCATED IN: cytosol, nucleus, plasma membrane, exocyst; EXPRESSED IN: 19 plant structures; EXPRESSED DURING: 12 growth stages; CONTAINS InterPro DOMAIN/s: Exo70 exocyst complex subunit (InterPro:IPR004140); BEST Arabidopsis thaliana protein…	8.35535	13.2502	13.7133	45.6358	45.6259	34.2477	10.4769	13.8279	7.83171	10.1372	12.1002	11.9139	63.205	73.0283	87.4177	18.6445	19.8038	21.0079
AT3G25180	GO:0097008((3E)-4,8-dimethyl-1,3,7-nonatriene synthase activity);GO:0009507(chloroplast);GO:0046246(terpene biosynthetic process);GO:0019825(oxygen binding);GO:0097007(4,8,12-trimethyltrideca-1,3,7,11-tetraene synthase activity);GO:0097007(4,8,12-trimethyltrideca-1,3,7,11-tetraene synthase activity)	cytochrome P450, family 82, subfamily G, polypeptide 1 ;; "cytochrome P450, family 82, subfamily G, polypeptide 1" (CYP82G1); FUNCTIONS IN: electron carrier activity, monooxygenase activity, iron ion binding, oxygen binding, heme binding; INVOLVED IN: oxidation reduction; LOCATED IN: endomembrane system; EXPRESSED IN: 9 plant structures; EXPRESSED DURING: 8 growth stages; CONTAINS InterPro DOMAIN…	2.32201	0.10465	0.138764	22.1886	13.7462	4.74878	0.862943	0.355923	0.048625	0.48755	0.439991	0.280954	39.7264	39.061	33.7802	12.2819	13.1061	14.3765
AT4G18197	GO:0005345(purine nucleobase transmembrane transporter activity);GO:0016020(membrane);GO:0006863(purine nucleobase transport)	purine permease 7 ;; purine permease 7 (PUP7); CONTAINS InterPro DOMAIN/s: Protein of unknown function DUF250 (InterPro:IPR004853); BEST Arabidopsis thaliana protein match is: Nucleotide-sugar transporter family protein (TAIR:AT4G18205.1); Has 35333 Blast hits to 34131 proteins in 2444 species: Archae - 798; Bacteria - 22429; Metazoa - 974; Fungi - 991; Plants - 531; Viruses - 0; Other Eukaryotes…	7.48435	8.96763	9.53012	25.1878	26.9265	23.0933	11.4148	12.7926	8.96732	10.3149	12.5526	12.2882	21.7247	21.6047	49.1873	9.79057	10.2659	10.1778
AT5G05190	GO:0002679(respiratory burst involved in defense response);GO:0010200(response to chitin);GO:0008150(biological_process);GO:0005634(nucleus);GO:0002237(response to molecule of bacterial origin);GO:0003674(molecular_function)	Protein of unknown function (DUF3133) ;; Protein of unknown function (DUF3133); CONTAINS InterPro DOMAIN/s: Protein of unknown function DUF3133 (InterPro:IPR021480); BEST Arabidopsis thaliana protein match is: Protein of unknown function (DUF3133) (TAIR:AT3G56410.1); Has 1807 Blast hits to 1807 proteins in 277 species: Archae - 0; Bacteria - 0; Metazoa - 736; Fungi - 347; Plants - 385; Viruses - …	2.59314	3.80055	4.07241	18.4604	11.8702	8.73168	3.5	5.52064	4.27375	3.65259	4.12307	4.19522	13.975	15.341	18.7069	5.85257	7.16421	6.18339
AT2G29110	GO:0030003(cellular cation homeostasis);GO:0009416(response to light stimulus);GO:0005217(intracellular ligand-gated ion channel activity);GO:0006874(cellular calcium ion homeostasis)	glutamate receptor 2.8 ;; glutamate receptor 2.8 (GLR2.8); FUNCTIONS IN: intracellular ligand-gated ion channel activity; INVOLVED IN: cellular calcium ion homeostasis, response to light stimulus; LOCATED IN: endomembrane system, membrane; EXPRESSED IN: 7 plant structures; EXPRESSED DURING: 6 growth stages; CONTAINS InterPro DOMAIN/s: Extracellular solute-binding protein, family 3 (InterPro:IPR00…	0.57027	1.0201	1.20312	4.73855	6.21392	3.53245	1.96289	1.74054	1.23696	0.25882	0.414518	0.555945	4.0517	4.97966	5.35682	0.962703	1.67897	1.28208
AT4G02410	GO:0009862(systemic acquired resistance, salicylic acid mediated signaling pathway);GO:0016301(kinase activity);GO:0031348(negative regulation of defense response);GO:0009625(response to insect);GO:0005886(plasma membrane)	Concanavalin A-like lectin protein kinase family protein ;; Concanavalin A-like lectin protein kinase family protein; FUNCTIONS IN: kinase activity; INVOLVED IN: protein amino acid phosphorylation; LOCATED IN: endomembrane system; EXPRESSED IN: 19 plant structures; EXPRESSED DURING: 10 growth stages; CONTAINS InterPro DOMAIN/s: Legume lectin, beta chain (InterPro:IPR001220), Protein kinase, ATP b…	6.5985	14.6451	14.2562	40.1545	60.4327	48.837	7.02793	8.31789	7.42409	13.4007	15.2803	14.673	28.5282	32.4519	44.5199	9.05554	9.68324	11.013
AT5G50670	GO:0005634(nucleus);GO:0003677(DNA binding);GO:0048653(anther development)	Squamosa promoter-binding protein-like (SBP domain) transcription factor family protein ;; Squamosa promoter-binding protein-like (SBP domain) transcription factor family protein; FUNCTIONS IN: DNA binding; INVOLVED IN: biological_process unknown; LOCATED IN: nucleus; CONTAINS InterPro DOMAIN/s: Transcription factor, SBP-box (InterPro:IPR004333); BEST Arabidopsis thaliana protein match is: Squamo…	13.831	5.58743	4.7271	38.8398	28.89	15.4319	6.9679	8.31395	7.88748	5.24493	5.51548	5.4448	51.2397	52.5068	49.917	18.3607	19.0297	17.8044
AT2G37970	GO:0005886(plasma membrane);GO:0009744(response to sucrose);GO:0005737(cytoplasm);GO:0005773(vacuole);GO:0010017(red or far-red light signaling pathway);GO:0009813(flavonoid biosynthetic process);GO:0005794(Golgi apparatus);GO:0010224(response to UV-B)	SOUL heme-binding family protein ;; SOUL-1; FUNCTIONS IN: binding; INVOLVED IN: N-terminal protein myristoylation, red or far-red light signaling pathway; LOCATED IN: plasma membrane, vacuole; EXPRESSED IN: 25 plant structures; EXPRESSED DURING: 15 growth stages; CONTAINS InterPro DOMAIN/s: SOUL haem-binding protein (InterPro:IPR006917); BEST Arabidopsis thaliana protein match is: SOUL heme-bindi…	7.39783	18.6705	17.1692	80.5273	51.7448	46.0549	38.721	42.2518	28.0768	17.9905	14.7885	16.7859	82.9908	84.2045	92.7998	57.0135	48.9856	54.9748
AT4G23180	GO:0006995(cellular response to nitrogen starvation);GO:0005886(plasma membrane);GO:0016301(kinase activity)	cysteine-rich RLK (RECEPTOR-like protein kinase) 10 ;; cysteine-rich RLK (RECEPTOR-like protein kinase) 10 (CRK10); FUNCTIONS IN: protein serine/threonine kinase activity, protein kinase activity, kinase activity, ATP binding; INVOLVED IN: protein amino acid phosphorylation; LOCATED IN: plasma membrane; EXPRESSED IN: 22 plant structures; EXPRESSED DURING: 13 growth stages; CONTAINS InterPro DOMAI…	18.4081	36.2534	35.3738	155.566	115.15	101.652	18.5939	25.7067	17.2752	34.3571	40.7308	41.7066	128.61	132.831	212.329	21.7403	24.4826	24.4331
AT3G15530	GO:0005737(cytoplasm);GO:0005737(cytoplasm)	S-adenosyl-L-methionine-dependent methyltransferases superfamily protein ;; S-adenosyl-L-methionine-dependent methyltransferases superfamily protein; FUNCTIONS IN: methyltransferase activity; INVOLVED IN: metabolic process; LOCATED IN: cellular_component unknown; EXPRESSED IN: 22 plant structures; EXPRESSED DURING: 14 growth stages; CONTAINS InterPro DOMAIN/s: Methyltransferase type 11 (InterPro:…	14.7995	6.13343	5.19947	36.9228	21.2152	22.5599	7.02534	5.22349	8.0653	11.0009	10.3711	9.85837	24.6127	24.8583	24.4424	5.2255	6.49848	5.50637
AT1G61610	GO:0016301(kinase activity);GO:0009693(ethylene biosynthetic process);GO:0030246(carbohydrate binding);GO:0005886(plasma membrane)	S-locus lectin protein kinase family protein ;; S-locus lectin protein kinase family protein; FUNCTIONS IN: in 6 functions; INVOLVED IN: protein amino acid phosphorylation, recognition of pollen; LOCATED IN: endomembrane system; EXPRESSED IN: 7 plant structures; EXPRESSED DURING: 6 growth stages; CONTAINS InterPro DOMAIN/s: Curculin-like (mannose-binding) lectin (InterPro:IPR001480), Protein kina…	4.22391	0.893661	1.1245	6.83749	27.561	5.86032	0.435118	0.503752	0.18489	0.746987	0.655418	0.699967	31.668	34.1847	21.3071	4.41367	5.49478	6.04664
AT1G24145	NA		24.877	29.3691	33.9374	94.8234	119.852	63.8526	19.2483	23.1186	10.828	23.6359	18.5746	19.986	201.169	171.149	198.19	37.0195	29.8158	36.425
AT2G22760	GO:0005634(nucleus);GO:0006355(regulation of transcription, DNA-templated);GO:0003700(sequence-specific DNA binding transcription factor activity);GO:0003677(DNA binding)	basic helix-loop-helix (bHLH) DNA-binding superfamily protein ;; basic helix-loop-helix (bHLH) DNA-binding superfamily protein; FUNCTIONS IN: DNA binding, sequence-specific DNA binding transcription factor activity; INVOLVED IN: regulation of transcription; LOCATED IN: nucleus; EXPRESSED IN: root, cultured cell; CONTAINS InterPro DOMAIN/s: Helix-loop-helix DNA-binding domain (InterPro:IPR001092),…	0.114388	0.026814	0.0001	4.85501	2.34606	0.319647	0.0001	0.0001	0.0001	0.0001	0.02871	0.031886	4.62719	5.2179	2.6096	1.56385	1.39926	1.5599
AT2G30100	GO:0009507(chloroplast)	pentatricopeptide (PPR) repeat-containing protein ;; pentatricopeptide (PPR) repeat-containing protein; LOCATED IN: chloroplast; EXPRESSED IN: 22 plant structures; EXPRESSED DURING: 13 growth stages; CONTAINS InterPro DOMAIN/s: Pentatricopeptide repeat (InterPro:IPR002885); BEST Arabidopsis thaliana protein match is: pentatricopeptide (PPR) repeat-containing protein (TAIR:AT5G04810.1); Has 68862 …	7.53896	7.62475	6.92005	17.6144	22.8118	21.0165	10.2091	12.9982	12.9294	8.19799	9.38551	8.95248	14.6981	18.4613	24.129	12.3273	14.3117	13.1685
AT1G80110	GO:0005634(nucleus);GO:0030246(carbohydrate binding)	phloem protein 2-B11 ;; phloem protein 2-B11 (PP2-B11); FUNCTIONS IN: carbohydrate binding; LOCATED IN: nucleus; EXPRESSED IN: 10 plant structures; EXPRESSED DURING: 4 anthesis, F mature embryo stage, petal differentiation and expansion stage, E expanded cotyledon stage, D bilateral stage; CONTAINS InterPro DOMAIN/s: F-box domain, cyclin-like (InterPro:IPR001810), F-box domain, Skp2-like (InterPr…	5.76028	3.24206	3.57481	9.33297	20.9813	17.8491	1.64492	2.35051	1.34895	4.11821	3.58228	5.1414	16.6348	17.6369	16.9457	3.42023	4.53857	4.3255
AT4G27260	GO:0010279(indole-3-acetic acid amido synthetase activity);GO:1901183(positive regulation of camalexin biosynthetic process);GO:0010583(response to cyclopentenone);GO:0010120(camalexin biosynthetic process);GO:0009733(response to auxin);GO:0010252(auxin homeostasis);GO:0005737(cytoplasm)	Auxin-responsive GH3 family protein ;; WES1; CONTAINS InterPro DOMAIN/s: GH3 auxin-responsive promoter (InterPro:IPR004993); BEST Arabidopsis thaliana protein match is: Auxin-responsive GH3 family protein (TAIR:AT5G54510.1); Has 1807 Blast hits to 1807 proteins in 277 species: Archae - 0; Bacteria - 0; Metazoa - 736; Fungi - 347; Plants - 385; Viruses - 0; Other Eukaryotes - 339 (source: NCBI BLi…	8.54479	5.40505	4.60013	1.31661	0.821782	0.482684	0.565426	1.18169	0.434331	0.375927	0.266123	0.511972	4.17498	5.07226	3.4345	1.747	1.5832	2.16803
AT1G58270	GO:0005737(cytoplasm);GO:0009506(plasmodesma)	TRAF-like family protein ;; ZW9; FUNCTIONS IN: molecular_function unknown; INVOLVED IN: biological_process unknown; LOCATED IN: endomembrane system; EXPRESSED IN: 18 plant structures; EXPRESSED DURING: 12 growth stages; CONTAINS InterPro DOMAIN/s: TRAF-like (InterPro:IPR008974), MATH (InterPro:IPR002083); BEST Arabidopsis thaliana protein match is: TRAF-like family protein (TAIR:AT3G28220.1); Has…	16.6698	17.6907	17.8273	38.2864	77.0842	56.7575	12.7647	35.4643	58.9627	18.4182	19.1748	18.8842	55.7689	55.825	69.3028	35.0704	40.995	43.367
AT3G16720	GO:0006612(protein targeting to membrane);GO:0009595(detection of biotic stimulus);GO:0010200(response to chitin);GO:0043900(regulation of multi-organism process);GO:0035556(intracellular signal transduction);GO:0002679(respiratory burst involved in defense response);GO:0000165(MAPK cascade);GO:0042742(defense response to bacterium);GO:0009697(salicylic acid biosynthetic process);GO:0009867(jasmo…	TOXICOS EN LEVADURA 2 ;; TOXICOS EN LEVADURA 2 (ATL2); FUNCTIONS IN: zinc ion binding; INVOLVED IN: response to chitin, defense response; EXPRESSED IN: 22 plant structures; EXPRESSED DURING: 13 growth stages; CONTAINS InterPro DOMAIN/s: Zinc finger, RING-type (InterPro:IPR001841), Zinc finger, C3HC4 RING-type (InterPro:IPR018957); BEST Arabidopsis thaliana protein match is: RING/U-box superfamily…	9.09388	13.3706	15.0291	32.7168	59.4026	37.2985	9.12755	9.33729	7.94889	16.6455	18.0623	15.4741	37.8856	39.5801	50.7491	10.4486	11.3739	10.8072
AT5G45280	GO:0005576(extracellular region);GO:0005618(cell wall);GO:0016126(sterol biosynthetic process);GO:0005829(cytosol);GO:0009506(plasmodesma);GO:0005886(plasma membrane);GO:0005886(plasma membrane)	Pectinacetylesterase family protein ;; Pectinacetylesterase family protein; FUNCTIONS IN: carboxylesterase activity; INVOLVED IN: biological_process unknown; LOCATED IN: cell wall; EXPRESSED IN: 22 plant structures; EXPRESSED DURING: 13 growth stages; CONTAINS InterPro DOMAIN/s: Pectinacetylesterase (InterPro:IPR004963); BEST Arabidopsis thaliana protein match is: Pectinacetylesterase family prot…	11.3501	11.4675	8.78003	33.4622	28.7895	23.1557	17.1241	27.7284	27.0353	10.1269	10.2577	9.66514	47.5319	46.6769	64.7092	31.1254	34.3887	31.2564
AT2G05940	GO:0009409(response to cold);GO:0016301(kinase activity);GO:0009627(systemic acquired resistance);GO:0009863(salicylic acid mediated signaling pathway);GO:0009963(positive regulation of flavonoid biosynthetic process);GO:0042631(cellular response to water deprivation);GO:0016036(cellular response to phosphate starvation);GO:0030968(endoplasmic reticulum unfolded protein response);GO:0009697(salic…	Protein kinase superfamily protein ;; Protein kinase superfamily protein; FUNCTIONS IN: protein serine/threonine kinase activity, protein kinase activity, kinase activity, ATP binding; INVOLVED IN: protein amino acid phosphorylation; LOCATED IN: cellular_component unknown; EXPRESSED IN: 22 plant structures; EXPRESSED DURING: 13 growth stages; CONTAINS InterPro DOMAIN/s: Protein kinase, catalytic …	18.2367	20.0735	18.7427	62.0813	60.0691	49.8433	9.3869	11.6067	10.3037	20.0589	20.6551	21.2656	52.9055	54.7118	54.8178	28.2574	28.082	31.048
AT5G05600	GO:0005737(cytoplasm);GO:0009867(jasmonic acid mediated signaling pathway);GO:0080167(response to karrikin);GO:0009753(response to jasmonic acid);GO:0009695(jasmonic acid biosynthetic process);GO:0009620(response to fungus);GO:0009611(response to wounding)	2-oxoglutarate (2OG) and Fe(II)-dependent oxygenase superfamily protein ;; 2-oxoglutarate (2OG) and Fe(II)-dependent oxygenase superfamily protein; FUNCTIONS IN: oxidoreductase activity, iron ion binding; INVOLVED IN: response to salt stress, response to karrikin; EXPRESSED IN: 15 plant structures; EXPRESSED DURING: 9 growth stages; CONTAINS InterPro DOMAIN/s: Isopenicillin N synthase (InterPro:I…	34.4347	20.6128	20.947	80.1924	86.5788	57.453	8.76964	11.3843	14.8312	11.6337	13.4029	11.1169	81.7759	76.6879	153.445	88.9534	82.0567	86.3288
AT1G27200	GO:0005794(Golgi apparatus);GO:0008150(biological_process);GO:0005634(nucleus)	Domain of unknown function (DUF23) ;; CONTAINS InterPro DOMAIN/s: Protein of unknown function DUF23 (InterPro:IPR008166); BEST Arabidopsis thaliana protein match is: zinc finger (C3HC4-type RING finger) family protein (TAIR:AT3G27330.1); Has 321 Blast hits to 319 proteins in 87 species: Archae - 0; Bacteria - 165; Metazoa - 2; Fungi - 4; Plants - 113; Viruses - 0; Other Eukaryotes - 37 (source: N…	6.16455	9.95407	9.29184	14.1101	47.7409	76.0123	6.48776	7.89302	8.4465	11.6596	15.593	14.7869	13.6022	17.1287	32.9392	10.2044	14.6697	12.7955
AT2G41640	GO:0005576(extracellular region);GO:0010200(response to chitin);GO:0010200(response to chitin)	Glycosyltransferase family 61 protein ;; Glycosyltransferase family 61 protein; FUNCTIONS IN: transferase activity, transferring glycosyl groups; INVOLVED IN: biological_process unknown; EXPRESSED IN: 14 plant structures; EXPRESSED DURING: 8 growth stages; CONTAINS InterPro DOMAIN/s: Glycosyltransferase AER61, uncharacterised (InterPro:IPR007657); BEST Arabidopsis thaliana protein match is: Glyco…	5.30789	6.28132	5.68337	17.7493	17.6093	13.0137	5.68152	6.91087	5.90708	6.31677	7.94234	7.22469	13.6878	14.4915	17.4953	6.59299	8.75932	7.51953
AT1G72900	GO:0009625(response to insect);GO:0009693(ethylene biosynthetic process);GO:0010363(regulation of plant-type hypersensitive response);GO:0009862(systemic acquired resistance, salicylic acid mediated signaling pathway);GO:0043069(negative regulation of programmed cell death);GO:0031348(negative regulation of defense response);GO:0009863(salicylic acid mediated signaling pathway);GO:0005737(cytopla…	Toll-Interleukin-Resistance (TIR) domain-containing protein ;; Toll-Interleukin-Resistance (TIR) domain-containing protein; FUNCTIONS IN: transmembrane receptor activity, ATP binding; INVOLVED IN: signal transduction, defense response, apoptosis, innate immune response; LOCATED IN: intrinsic to membrane; EXPRESSED IN: 20 plant structures; EXPRESSED DURING: 10 growth stages; CONTAINS InterPro DOMA…	9.45471	12.9072	11.086	40.7182	54.9004	20.7533	9.22943	11.2475	7.16489	14.2789	13.9126	14.4311	86.3038	93.7774	92.3406	12.5695	15.3073	14.9241
AT1G07500	NA		0.630266	0.232848	0.0001	6.19833	9.2434	7.58674	0.479472	0.294226	0.240319	0.407702	0.0001	0.0001	23.155	14.1659	17.7095	5.6373	4.08484	5.74905
AT3G09220	GO:0010167(response to nitrate);GO:0010106(cellular response to iron ion starvation);GO:0015706(nitrate transport);GO:0005576(extracellular region);GO:0000041(transition metal ion transport);GO:0006826(iron ion transport)	laccase 7 ;; laccase 7 (LAC7); FUNCTIONS IN: laccase activity; INVOLVED IN: oxidation reduction, lignin catabolic process; LOCATED IN: endomembrane system, apoplast; EXPRESSED IN: 18 plant structures; EXPRESSED DURING: 7 growth stages; CONTAINS InterPro DOMAIN/s: Multicopper oxidase, type 3 (InterPro:IPR011707), Cupredoxin (InterPro:IPR008972), Laccase (InterPro:IPR017761), Multicopper oxidase, t…	0.491927	2.40334	2.50709	0.059078	0.0001	0.0001	0.0001	0.0001	0.0001	0.0001	0.0001	0.0001	0.087376	0.058135	0.114394	0.276236	0.428737	0.353189
AT1G70780	NA		3.09491	2.28834	2.64089	33.1988	21.6467	2.90395	99.028	8.79662	75.9504	2.21068	3.72798	1.92379	2.73986	4.88276	37.5178	10.0204	8.69379	15.3863
AT4G36550	GO:0031347(regulation of defense response);GO:0010310(regulation of hydrogen peroxide metabolic process);GO:0009862(systemic acquired resistance, salicylic acid mediated signaling pathway);GO:0001666(response to hypoxia)	ARM repeat superfamily protein ;; ARM repeat superfamily protein; FUNCTIONS IN: ubiquitin-protein ligase activity, binding; INVOLVED IN: protein ubiquitination; LOCATED IN: ubiquitin ligase complex; EXPRESSED IN: 22 plant structures; EXPRESSED DURING: 13 growth stages; CONTAINS InterPro DOMAIN/s: U box domain (InterPro:IPR003613), Armadillo-like helical (InterPro:IPR011989), Armadillo-type fold (…	3.02935	5.1873	4.35224	15.7978	14.2259	10.9261	2.96711	3.954	3.9331	4.33532	4.79359	5.6707	12.852	15.9928	21.918	4.13312	5.42714	5.61615
AT4G37430	GO:0005783(endoplasmic reticulum);GO:0042343(indole glucosinolate metabolic process);GO:0019825(oxygen binding);GO:0004497(monooxygenase activity)	cytochrome P450, family 91, subfamily A, polypeptide 2 ;; "cytochrome P450, family 91, subfamily A, polypeptide 2" (CYP91A2); FUNCTIONS IN: electron carrier activity, monooxygenase activity, iron ion binding, oxygen binding, heme binding; INVOLVED IN: oxidation reduction; LOCATED IN: endoplasmic reticulum; EXPRESSED IN: 16 plant structures; EXPRESSED DURING: 6 growth stages; CONTAINS InterPro DOM…	7.98787	22.066	20.7122	4.00112	2.71361	1.63402	4.23502	3.64163	2.55199	2.92476	2.34253	2.76915	4.52228	6.04778	2.35316	28.343	25.8175	23.9616
AT3G03030	GO:0005634(nucleus);GO:0008150(biological_process);GO:0003674(molecular_function)	F-box/RNI-like superfamily protein ;; F-box/RNI-like superfamily protein; CONTAINS InterPro DOMAIN/s: F-box domain, cyclin-like (InterPro:IPR001810), F-box domain, Skp2-like (InterPro:IPR022364), FBD-like (InterPro:IPR006566); BEST Arabidopsis thaliana protein match is: F-box/RNI-like superfamily protein (TAIR:AT3G03040.1); Has 1867 Blast hits to 1823 proteins in 27 species: Archae - 0; Bacteria …	2.40087	0.707194	0.649388	14.309	4.10759	4.56786	0.692586	0.489534	0.710934	0.672234	0.952227	1.09632	7.46072	6.74128	4.92625	0.589392	0.711737	0.383765
AT4G17615	GO:0009651(response to salt stress);GO:0010107(potassium ion import);GO:0009414(response to water deprivation);GO:0019722(calcium-mediated signaling);GO:0009753(response to jasmonic acid);GO:0005515(protein binding);GO:0007165(signal transduction);GO:0030968(endoplasmic reticulum unfolded protein response);GO:0009409(response to cold);GO:0006612(protein targeting to membrane);GO:0005886(plasma me…	calcineurin B-like protein 1 ;; calcineurin B-like protein 1 (CBL1); FUNCTIONS IN: calcium ion binding; INVOLVED IN: in 9 processes; LOCATED IN: plasma membrane, cytoplasm; EXPRESSED IN: 28 plant structures; EXPRESSED DURING: 14 growth stages; CONTAINS InterPro DOMAIN/s: EF-Hand 1, calcium-binding site (InterPro:IPR018247), Calcineurin B protein (InterPro:IPR015757), Recoverin (InterPro:IPR001125…	4.89712	4.99454	5.66782	58.6469	11.8087	12.0441	4.26755	4.65178	4.84429	5.2713	6.17429	5.69411	29.2252	31.6209	66.413	23.0725	25.1695	25.1812
AT2G45210	GO:0003674(molecular_function);GO:0009733(response to auxin);GO:0005739(mitochondrion);GO:1900057(positive regulation of leaf senescence)	SAUR-like auxin-responsive protein family ;; SAUR-like auxin-responsive protein family ; CONTAINS InterPro DOMAIN/s: Auxin responsive SAUR protein (InterPro:IPR003676); BEST Arabidopsis thaliana protein match is: SAUR-like auxin-responsive protein family (TAIR:AT3G60690.1); Has 1221 Blast hits to 1213 proteins in 27 species: Archae - 0; Bacteria - 0; Metazoa - 0; Fungi - 0; Plants - 1220; Viruses…	2.42321	3.1407	2.56801	0.202238	0.083446	0.131905	0.873241	0.322457	0.520776	0.278898	0.194399	0.444122	1.14717	0.870561	0.929368	3.8006	2.46306	2.53285
AT5G62470	GO:0009651(response to salt stress);GO:0006355(regulation of transcription, DNA-templated);GO:0003700(sequence-specific DNA binding transcription factor activity);GO:0005634(nucleus);GO:0009751(response to salicylic acid);GO:0003677(DNA binding);GO:0010468(regulation of gene expression);GO:0009737(response to abscisic acid);GO:0009414(response to water deprivation);GO:0009414(response to water de…	myb domain protein 96 ;; myb domain protein 96 (MYB96); CONTAINS InterPro DOMAIN/s: SANT, DNA-binding (InterPro:IPR001005), Homeodomain-like (InterPro:IPR009057), Myb, DNA-binding (InterPro:IPR014778), HTH transcriptional regulator, Myb-type, DNA-binding (InterPro:IPR017930), Homeodomain-related (InterPro:IPR012287), Myb transcription factor (InterPro:IPR015495); BEST Arabidopsis thaliana protein…	4.4984	8.23901	9.34905	32.6864	17.7843	29.4314	8.48212	9.54891	11.0208	8.95398	9.5369	9.16758	21.9012	24.6397	27.3179	7.45041	7.93658	8.06631
AT3G50800	NA		1.696	1.844	0.556423	24.2079	17.4392	2.6043	0.987571	1.01761	0.653354	2.21588	2.05292	2.70343	22.2688	18.7676	21.2925	1.95992	1.03982	1.55777
AT1G18710	GO:0005737(cytoplasm);GO:0006355(regulation of transcription, DNA-templated);GO:0005634(nucleus);GO:0003700(sequence-specific DNA binding transcription factor activity);GO:0009651(response to salt stress);GO:0009753(response to jasmonic acid);GO:0003677(DNA binding)	myb domain protein 47 ;; myb domain protein 47 (MYB47); FUNCTIONS IN: DNA binding, sequence-specific DNA binding transcription factor activity; INVOLVED IN: response to jasmonic acid stimulus, response to salt stress, regulation of transcription, DNA-dependent; LOCATED IN: nucleus, cytoplasm; EXPRESSED IN: leaf lamina base, stem, leaf whorl, leaf; EXPRESSED DURING: LP.06 six leaves visible, LP.04…	8.51237	7.86482	9.20911	19.6352	29.9023	26.2459	5.37525	7.11326	10.1806	10.1623	10.3503	9.90861	28.5783	26.2905	28.5657	6.00316	5.43933	6.40747
AT5G67080	GO:0042538(hyperosmotic salinity response);GO:0005886(plasma membrane);GO:0009414(response to water deprivation);GO:0009723(response to ethylene);GO:0016301(kinase activity);GO:0009738(abscisic acid-activated signaling pathway);GO:0035556(intracellular signal transduction);GO:0009737(response to abscisic acid)	mitogen-activated protein kinase kinase kinase 19 ;; mitogen-activated protein kinase kinase kinase 19 (MAPKKK19); FUNCTIONS IN: protein serine/threonine kinase activity, protein kinase activity, kinase activity, ATP binding; INVOLVED IN: protein amino acid phosphorylation; LOCATED IN: cellular_component unknown; EXPRESSED IN: 10 plant structures; EXPRESSED DURING: L mature pollen stage, LP.06 si…	1.64589	0.884517	1.33518	2.3311	49.2114	4.57155	0.085849	0.03607	0.0001	0.231835	0.176791	0.157412	23.7323	25.8865	11.82	9.05282	11.6377	8.87547
AT4G18205	NA	Nucleotide-sugar transporter family protein ;; Nucleotide-sugar transporter family protein; CONTAINS InterPro DOMAIN/s: Protein of unknown function DUF250 (InterPro:IPR004853); BEST Arabidopsis thaliana protein match is: purine permease 7 (TAIR:AT4G18197.1); Has 35333 Blast hits to 34131 proteins in 2444 species: Archae - 798; Bacteria - 22429; Metazoa - 974; Fungi - 991; Plants - 531; Viruses - …	12.5563	15.3625	13.8615	40.3076	43.2194	32.9477	16.7801	18.8616	11.9308	15.4893	19.1924	17.3023	39.4624	36.3776	79.5223	10.7947	11.2506	12.8992
AT3G17860	GO:0005515(protein binding);GO:0009867(jasmonic acid mediated signaling pathway);GO:0005634(nucleus);GO:0042802(identical protein binding);GO:0009611(response to wounding);GO:0009695(jasmonic acid biosynthetic process);GO:0031347(regulation of defense response);GO:0031347(regulation of defense response)	jasmonate-zim-domain protein 3 ;; jasmonate-zim-domain protein 3 (JAZ3); CONTAINS InterPro DOMAIN/s: Tify (InterPro:IPR010399), CCT domain-like (InterPro:IPR018467); BEST Arabidopsis thaliana protein match is: jasmonate-zim-domain protein 4 (TAIR:AT1G48500.1); Has 657 Blast hits to 387 proteins in 36 species: Archae - 0; Bacteria - 0; Metazoa - 2; Fungi - 0; Plants - 365; Viruses - 0; Other Eukar…	15.0573	6.97684	7.85526	21.7848	30.1568	26.4609	16.9841	16.9419	17.7972	10.8071	11.6402	11.1306	28.3081	29.5693	35.9982	21.4275	24.0708	22.9791
AT1G77450	GO:0007275(multicellular organismal development);GO:0005634(nucleus);GO:0009407(toxin catabolic process);GO:0010583(response to cyclopentenone);GO:0003700(sequence-specific DNA binding transcription factor activity)	NAC domain containing protein 32 ;; NAC domain containing protein 32 (NAC032); FUNCTIONS IN: sequence-specific DNA binding transcription factor activity; INVOLVED IN: multicellular organismal development, regulation of transcription; LOCATED IN: cellular_component unknown; EXPRESSED IN: 16 plant structures; EXPRESSED DURING: LP.06 six leaves visible, LP.04 four leaves visible, 4 anthesis, petal d…	2.25403	6.56535	5.77968	14.8431	20.7954	34.5578	7.83292	7.42714	7.43261	3.67199	2.97009	3.35999	37.7123	39.2346	33.6682	16.7042	16.4916	18.1513
AT5G64343	GO:0005576(extracellular region)	conserved peptide upstream open reading frame 38 ;; conserved peptide upstream open reading frame 38 (CPuORF38); Has 30201 Blast hits to 17322 proteins in 780 species: Archae - 12; Bacteria - 1396; Metazoa - 17338; Fungi - 3422; Plants - 5037; Viruses - 0; Other Eukaryotes - 2996 (source: NCBI BLink).	1.94408	4.69488	0.010735	0.0113	0.020025	0.022853	1.99492	3.43378	1.73533	4.60233	4.56897	5.33457	0.171965	1e-06	1.81186	1.93484	5.86314	1.86885
AT1G18570	GO:0031347(regulation of defense response);GO:0050832(defense response to fungus);GO:0000165(MAPK cascade);GO:0009723(response to ethylene);GO:0052544(defense response by callose deposition in cell wall);GO:0003677(DNA binding);GO:0009739(response to gibberellin);GO:0009759(indole glucosinolate biosynthetic process);GO:0043900(regulation of multi-organism process);GO:0006355(regulation of transcr…	myb domain protein 51 ;; myb domain protein 51 (MYB51); CONTAINS InterPro DOMAIN/s: SANT, DNA-binding (InterPro:IPR001005), Homeodomain-like (InterPro:IPR009057), Myb, DNA-binding (InterPro:IPR014778), HTH transcriptional regulator, Myb-type, DNA-binding (InterPro:IPR017930), Homeodomain-related (InterPro:IPR012287), Myb transcription factor (InterPro:IPR015495); BEST Arabidopsis thaliana protein…	9.87827	8.66527	9.23348	20.8625	35.3601	20.5225	5.24383	5.11233	4.22497	7.82088	8.7259	9.19779	31.51	35.303	40.376	4.6933	4.65064	5.97108
AT1G12610	GO:0048510(regulation of timing of transition from vegetative to reproductive phase);GO:0009408(response to heat);GO:0009414(response to water deprivation);GO:0016049(cell growth);GO:0050826(response to freezing);GO:0003700(sequence-specific DNA binding transcription factor activity);GO:0010371(regulation of gibberellin biosynthetic process);GO:0005634(nucleus);GO:0009651(response to salt stress)…	Integrase-type DNA-binding superfamily protein ;; DWARF AND DELAYED FLOWERING 1 (DDF1); CONTAINS InterPro DOMAIN/s: DNA-binding, integrase-type (InterPro:IPR016177), Pathogenesis-related transcriptional factor/ERF, DNA-binding (InterPro:IPR001471); BEST Arabidopsis thaliana protein match is: Integrase-type DNA-binding superfamily protein (TAIR:AT1G63030.2); Has 5207 Blast hits to 5205 proteins in…	0.225032	0.074299	0.0001	29.9902	0.278945	1.25361	0.0001	0.027161	0.0001	1.19965	1.83598	1.04839	2.77899	3.23798	17.6382	0.145458	0.262988	0.061885
AT1G11190	GO:0006308(DNA catabolic process);GO:0080187(floral organ senescence);GO:0000014(single-stranded DNA endodeoxyribonuclease activity);GO:0003676(nucleic acid binding);GO:0005576(extracellular region);GO:0010150(leaf senescence);GO:0043765(T/G mismatch-specific endonuclease activity);GO:0016891(endoribonuclease activity, producing 5'-phosphomonoesters)	bifunctional nuclease i ;; bifunctional nuclease i (BFN1); FUNCTIONS IN: T/G mismatch-specific endonuclease activity, endoribonuclease activity, producing 5'-phosphomonoesters, single-stranded DNA specific endodeoxyribonuclease activity, nucleic acid binding; INVOLVED IN: DNA catabolic process; LOCATED IN: endomembrane system; EXPRESSED IN: 18 plant structures; EXPRESSED DURING: 8 growth stages; …	0.301714	6.87064	4.82893	0.085487	0.0001	0.0001	0.06881	0.14972	0.0001	0.0001	0.0001	0.0001	0.262064	0.208054	0.102112	0.286862	0.248856	0.30075
AT4G38860	GO:0005739(mitochondrion);GO:0009733(response to auxin);GO:0003674(molecular_function)	SAUR-like auxin-responsive protein family ;; SAUR-like auxin-responsive protein family ; CONTAINS InterPro DOMAIN/s: Auxin responsive SAUR protein (InterPro:IPR003676); BEST Arabidopsis thaliana protein match is: SAUR-like auxin-responsive protein family (TAIR:AT2G21220.1); Has 1286 Blast hits to 1273 proteins in 28 species: Archae - 0; Bacteria - 0; Metazoa - 0; Fungi - 0; Plants - 1285; Viruses…	14.3415	31.1158	26.6934	1.59404	1.91328	5.74329	40.0776	29.7734	43.3062	17.7824	17.4951	19.7607	1.1993	1.9253	0.294654	22.8881	23.362	22.8803
AT4G37610	GO:0009409(response to cold);GO:0009954(proximal/distal pattern formation);GO:0006355(regulation of transcription, DNA-templated);GO:0010227(floral organ abscission);GO:0005737(cytoplasm);GO:0048439(flower morphogenesis);GO:0010200(response to chitin);GO:0009733(response to auxin);GO:0042542(response to hydrogen peroxide);GO:0009751(response to salicylic acid);GO:0005516(calmodulin binding);GO:00…	BTB and TAZ domain protein 5 ;; BTB and TAZ domain protein 5 (BT5); CONTAINS InterPro DOMAIN/s: BTB/POZ (InterPro:IPR013069), Zinc finger, TAZ-type (InterPro:IPR000197), BTB/POZ fold (InterPro:IPR011333), Kelch related (InterPro:IPR013089), BTB/POZ-like (InterPro:IPR000210); BEST Arabidopsis thaliana protein match is: BTB and TAZ domain protein 4 (TAIR:AT5G67480.2); Has 30201 Blast hits to 17322 …	8.36879	1.838	2.89156	96.2237	13.3642	8.05138	6.53351	2.47955	3.33731	7.31976	7.2657	7.11049	16.1926	16.2906	18.8227	4.86679	4.8594	5.15499
AT5G52900	NA		7.97252	10.9737	10.9704	1.21654	1.63479	1.91741	16.4519	21.4961	13.3933	6.00167	5.70451	6.03464	1.47928	1.36515	0.476037	14.5694	16.1682	14.913
AT3G45730	NA		5.69037	8.02693	6.56896	24.891	21.6282	29.1202	14.2187	14.5937	12.0275	8.42915	6.99596	6.8913	34.5971	32.1888	44.3676	10.0935	8.67709	10.0268
AT5G35735	GO:0006612(protein targeting to membrane);GO:0009862(systemic acquired resistance, salicylic acid mediated signaling pathway);GO:0009625(response to insect);GO:0005886(plasma membrane);GO:0016020(membrane);GO:0010363(regulation of plant-type hypersensitive response);GO:0031348(negative regulation of defense response);GO:0009963(positive regulation of flavonoid biosynthetic process)	Auxin-responsive family protein ;; Auxin-responsive family protein; LOCATED IN: plasma membrane, membrane; EXPRESSED IN: 21 plant structures; EXPRESSED DURING: 12 growth stages; CONTAINS InterPro DOMAIN/s: Cytochrome b561, eukaryote (InterPro:IPR004877), Uncharacterised conserved protein UCP037471 (InterPro:IPR017214), Protein of unknown function DUF568, DOMON-like (InterPro:IPR007613), DOMON rel…	33.1002	51.931	51.0814	188.708	158.197	125.784	15.1214	17.953	9.69233	52.283	56.2854	55.0281	195.671	212.102	338.61	42.0331	42.0953	41.4797
AT4G18440	GO:0009570(chloroplast stroma);GO:0009507(chloroplast);GO:0004018(N6-(1,2-dicarboxyethyl)AMP AMP-lyase (fumarate-forming) activity);GO:0005737(cytoplasm)	L-Aspartase-like family protein ;; L-Aspartase-like family protein; FUNCTIONS IN: N6-(1,2-dicarboxyethyl)AMP AMP-lyase (fumarate-forming) activity, catalytic activity; INVOLVED IN: purine ribonucleotide biosynthetic process, purine base biosynthetic process, IMP biosynthetic process; LOCATED IN: chloroplast, chloroplast stroma; CONTAINS InterPro DOMAIN/s: Adenylosuccinate lyase C-terminal/plant (…	136.283	66.797	66.8136	189.177	1981.88	236.701	134.657	164.32	196.378	212.91	274.16	271.07	694.038	813.03	272.128	319.513	385.799	390.201
AT1G30700	GO:0009407(toxin catabolic process);GO:0009055(electron carrier activity);GO:0006865(amino acid transport);GO:0010583(response to cyclopentenone);GO:0009507(chloroplast)	FAD-binding Berberine family protein ;; FAD-binding Berberine family protein; FUNCTIONS IN: electron carrier activity, oxidoreductase activity, FAD binding, catalytic activity; LOCATED IN: endomembrane system; EXPRESSED IN: stem, hypocotyl, root, stamen; EXPRESSED DURING: 4 anthesis; CONTAINS InterPro DOMAIN/s: FAD-binding, type 2 (InterPro:IPR016166), Berberine/berberine-like (InterPro:IPR012951…	1.19867	20.4465	21.387	1.3152	0.0877	0.319423	0.865007	0.054845	0.277549	0.022086	0.041056	0.067206	1.78815	2.52678	0.754425	8.78552	9.48237	9.88474
AT2G46950	GO:0019825(oxygen binding);GO:0009507(chloroplast)	cytochrome P450, family 709, subfamily B, polypeptide 2 ;; "cytochrome P450, family 709, subfamily B, polypeptide 2" (CYP709B2); FUNCTIONS IN: electron carrier activity, monooxygenase activity, iron ion binding, oxygen binding, heme binding; INVOLVED IN: oxidation reduction; LOCATED IN: endomembrane system; EXPRESSED IN: 14 plant structures; EXPRESSED DURING: 4 anthesis, petal differentiation and…	0.278749	0.801946	0.833681	0.029884	0.0001	0.0001	0.0001	0.080348	0.078607	0.01846	0.0001	0.028152	0.0001	0.0001	0.0001	0.036177	0.0001	0.057112
AT4G32030	NA		13.3147	9.83106	10.9089	45.0517	23.6897	24.1789	11.2516	11.1143	11.8829	11.4828	12.4706	14.9733	30.9654	33.7005	34.6187	9.82814	11.1557	10.6934
AT5G18050	GO:0003674(molecular_function);GO:0005739(mitochondrion);GO:0009733(response to auxin)	SAUR-like auxin-responsive protein family ;; SAUR-like auxin-responsive protein family ; CONTAINS InterPro DOMAIN/s: Auxin responsive SAUR protein (InterPro:IPR003676); BEST Arabidopsis thaliana protein match is: SAUR-like auxin-responsive protein family (TAIR:AT5G18020.1); Has 1807 Blast hits to 1807 proteins in 277 species: Archae - 0; Bacteria - 0; Metazoa - 736; Fungi - 347; Plants - 385; Vir…	3.05443	14.6389	12.2527	0.801104	0.137624	0.150665	1.85121	2.69642	1.86699	3.30169	2.63147	3.80628	1.22586	0.745239	0.101471	2.25955	1.67958	1.63225
AT5G54490	GO:0009693(ethylene biosynthetic process);GO:0009414(response to water deprivation);GO:0007165(signal transduction);GO:0009753(response to jasmonic acid);GO:0005515(protein binding);GO:0005509(calcium ion binding);GO:0042538(hyperosmotic salinity response);GO:0009723(response to ethylene);GO:0009738(abscisic acid-activated signaling pathway);GO:0009733(response to auxin);GO:0010583(response to cy…	pinoid-binding protein 1 ;; pinoid-binding protein 1 (PBP1); CONTAINS InterPro DOMAIN/s: EF-Hand 1, calcium-binding site (InterPro:IPR018247), EF-HAND 2 (InterPro:IPR018249), EF-hand-like domain (InterPro:IPR011992); BEST Arabidopsis thaliana protein match is: Calcium-binding EF-hand family protein (TAIR:AT4G27280.1); Has 1807 Blast hits to 1807 proteins in 277 species: Archae - 0; Bacteria - 0; …	3.32483	2.50243	2.99807	14.6295	26.8861	9.23952	1.8165	2.39167	1.31284	7.65284	6.4832	6.38297	17.2298	19.0052	14.693	3.84675	2.84111	2.80414
AT2G20340	GO:0006520(cellular amino acid metabolic process);GO:0009611(response to wounding);GO:0006559(L-phenylalanine catabolic process);GO:1990055(phenylacetaldehyde synthase activity);GO:0005737(cytoplasm);GO:0004837(tyrosine decarboxylase activity)	Pyridoxal phosphate (PLP)-dependent transferases superfamily protein ;; Pyridoxal phosphate (PLP)-dependent transferases superfamily protein; FUNCTIONS IN: pyridoxal phosphate binding, carboxy-lyase activity, catalytic activity, tyrosine decarboxylase activity; INVOLVED IN: response to wounding, cellular amino acid metabolic process; LOCATED IN: cellular_component unknown; EXPRESSED IN: 22 plant …	25.3394	16.3036	16.0677	33.1025	151.776	60.2901	40.1836	51.1543	60.4129	22.6771	25.0685	27.2439	113.637	125.861	127.579	48.3798	63.734	60.0129
AT1G27100	GO:0006612(protein targeting to membrane);GO:0010363(regulation of plant-type hypersensitive response);GO:0009963(positive regulation of flavonoid biosynthetic process);GO:0005773(vacuole);GO:0005634(nucleus);GO:0008150(biological_process);GO:0003674(molecular_function)	Actin cross-linking protein ;; Actin cross-linking protein; FUNCTIONS IN: molecular_function unknown; INVOLVED IN: biological_process unknown; LOCATED IN: vacuole; EXPRESSED IN: 23 plant structures; EXPRESSED DURING: 13 growth stages; CONTAINS InterPro DOMAIN/s: Protein of unknown function DUF569 (InterPro:IPR007679), Actin cross-linking (InterPro:IPR008999); BEST Arabidopsis thaliana protein mat…	15.0754	23.1764	23.302	101.595	57.806	58.2159	23.0184	26.214	22.3785	27.3379	32.4452	31.6616	57.9625	68.12	90.2544	23.4597	30.1873	29.8502
AT5G44610	GO:0043622(cortical microtubule organization);GO:0009651(response to salt stress);GO:0010106(cellular response to iron ion starvation);GO:0008017(microtubule binding);GO:0010150(leaf senescence);GO:0048768(root hair cell tip growth);GO:0055028(cortical microtubule);GO:0000902(cell morphogenesis);GO:0006826(iron ion transport);GO:0005516(calmodulin binding);GO:0090406(pollen tube);GO:0005886(plasm…	microtubule-associated protein 18 ;; microtubule-associated protein 18 (MAP18); FUNCTIONS IN: microtubule binding, calmodulin binding, phosphatidylinositol binding; INVOLVED IN: in 9 processes; LOCATED IN: cortical microtubule, plasma membrane; EXPRESSED IN: 12 plant structures; EXPRESSED DURING: L mature pollen stage, M germinated pollen stage, 4 anthesis; CONTAINS InterPro DOMAIN/s: DREPP plasm…	0.138883	5.02025	4.22206	0.0001	0.0001	0.056383	0.0001	0.09787	0.0001	0.0001	0.0001	0.133971	0.0001	0.0001	0.0001	0.0001	0.0001	0.0001
AT4G22592	NA	conserved peptide upstream open reading frame 27 ;; conserved peptide upstream open reading frame 27 (CPuORF27); Has 30201 Blast hits to 17322 proteins in 780 species: Archae - 12; Bacteria - 1396; Metazoa - 17338; Fungi - 3422; Plants - 5037; Viruses - 0; Other Eukaryotes - 2996 (source: NCBI BLink).	6.11554	9.18302	9.23585	22.1336	24.5012	23.458	2.24446	5.67992	5.19962	3.23846	4.45528	4.74003	46.8111	44.0168	58.7796	5.84058	7.64994	11.3236
AT5G54170	GO:0009611(response to wounding);GO:0009695(jasmonic acid biosynthetic process);GO:0009620(response to fungus);GO:0009753(response to jasmonic acid)	Polyketide cyclase/dehydrase and lipid transport superfamily protein ;; Polyketide cyclase/dehydrase and lipid transport superfamily protein; CONTAINS InterPro DOMAIN/s: Lipid-binding START (InterPro:IPR002913); BEST Arabidopsis thaliana protein match is: Polyketide cyclase/dehydrase and lipid transport superfamily protein (TAIR:AT1G64720.1); Has 30201 Blast hits to 17322 proteins in 780 species:…	22.9757	21.203	19.5938	68.0902	74.5101	43.3872	50.622	49.8783	45.9041	25.4431	29.8832	28.2397	136.871	144.319	155.479	77.1509	83.0472	80.761
AT3G09870	GO:0003674(molecular_function);GO:0009733(response to auxin)	SAUR-like auxin-responsive protein family ;; SAUR-like auxin-responsive protein family ; FUNCTIONS IN: molecular_function unknown; INVOLVED IN: response to auxin stimulus; LOCATED IN: endomembrane system; EXPRESSED IN: 10 plant structures; EXPRESSED DURING: 6 growth stages; CONTAINS InterPro DOMAIN/s: Auxin responsive SAUR protein (InterPro:IPR003676); BEST Arabidopsis thaliana protein match is: …	0.260567	0.109452	0.092175	7.19458	2.60771	0.93422	0.119646	0.755434	0.237098	0.559794	1.53653	0.853339	3.62682	5.23801	2.77157	0.148549	0.0001	0.257612
AT4G38825	GO:0005739(mitochondrion);GO:0003674(molecular_function);GO:0008150(biological_process)	SAUR-like auxin-responsive protein family ;; SAUR-like auxin-responsive protein family ; FUNCTIONS IN: molecular_function unknown; INVOLVED IN: biological_process unknown; LOCATED IN: cellular_component unknown; CONTAINS InterPro DOMAIN/s: Auxin responsive SAUR protein (InterPro:IPR003676); BEST Arabidopsis thaliana protein match is: SAUR-like auxin-responsive protein family (TAIR:AT5G18030.1); H…	3.96119	1.89101	0.954669	0.103473	0.0001	0.0001	0.031249	0.033353	0.507724	0.509333	0.393607	0.214	0.13442	0.132531	0.0001	0.305263	0.171225	0.123368
AT5G04760	GO:0006355(regulation of transcription, DNA-templated);GO:0003677(DNA binding);GO:0010286(heat acclimation);GO:0003700(sequence-specific DNA binding transcription factor activity);GO:0005634(nucleus)	Duplicated homeodomain-like superfamily protein ;; Duplicated homeodomain-like superfamily protein; CONTAINS InterPro DOMAIN/s: SANT, DNA-binding (InterPro:IPR001005), Molecular chaperone, heat shock protein, Hsp40, DnaJ (InterPro:IPR015609), Homeodomain-like (InterPro:IPR009057), Myb, DNA-binding (InterPro:IPR014778), HTH transcriptional regulator, Myb-type, DNA-binding (InterPro:IPR017930), Myb…	5.37131	8.3324	9.28178	21.4938	25.2097	27.7285	11.7764	14.0312	13.7351	8.99464	10.0159	10.6029	19.1071	22.6055	25.3329	15.7206	18.5364	17.9032
AT2G38820	GO:0005634(nucleus);GO:0003674(molecular_function);GO:0008150(biological_process);GO:0008150(biological_process)	Protein of unknown function (DUF506) ;; Protein of unknown function (DUF506) ; CONTAINS InterPro DOMAIN/s: Protein of unknown function DUF506, plant (InterPro:IPR006502); BEST Arabidopsis thaliana protein match is: Protein of unknown function (DUF506) (TAIR:AT3G22970.1); Has 35333 Blast hits to 34131 proteins in 2444 species: Archae - 798; Bacteria - 22429; Metazoa - 974; Fungi - 991; Plants - 53…	6.1738	4.43863	5.36625	11.4937	13.5035	23.2338	3.04484	2.22376	3.11633	9.77091	11.2429	9.84082	13.6662	14.9996	14.0664	3.86659	4.04492	3.3637
AT3G52800	GO:0035556(intracellular signal transduction);GO:0010200(response to chitin);GO:0002679(respiratory burst involved in defense response);GO:0010363(regulation of plant-type hypersensitive response);GO:0006612(protein targeting to membrane);GO:0005634(nucleus);GO:0009963(positive regulation of flavonoid biosynthetic process)	A20/AN1-like zinc finger family protein ;; A20/AN1-like zinc finger family protein; FUNCTIONS IN: DNA binding, zinc ion binding; INVOLVED IN: response to chitin; LOCATED IN: cellular_component unknown; EXPRESSED IN: 23 plant structures; EXPRESSED DURING: 15 growth stages; CONTAINS InterPro DOMAIN/s: Zinc finger, AN1-type (InterPro:IPR000058), Zinc finger, A20-type (InterPro:IPR002653); BEST Arabi…	29.9583	48.8025	44.7521	189.146	131.756	106.481	50.0027	49.906	52.907	46.7398	45.0001	46.0902	173.784	173.275	227.657	65.3863	65.7658	63.3723
AT4G12720	GO:0005634(nucleus);GO:0009814(defense response, incompatible interaction);GO:0009651(response to salt stress);GO:0080041(ADP-ribose pyrophosphohydrolase activity);GO:0045087(innate immune response);GO:0070212(protein poly-ADP-ribosylation);GO:0009862(systemic acquired resistance, salicylic acid mediated signaling pathway);GO:0047631(ADP-ribose diphosphatase activity);GO:0009409(response to cold)…	MutT/nudix family protein ;; Arabidopsis thaliana Nudix hydrolase homolog 7 (AtNUDT7); FUNCTIONS IN: in 6 functions; INVOLVED IN: in 8 processes; LOCATED IN: cytosol; EXPRESSED IN: 23 plant structures; EXPRESSED DURING: 14 growth stages; CONTAINS InterPro DOMAIN/s: NUDIX hydrolase domain-like (InterPro:IPR015797), NUDIX hydrolase, conserved site (InterPro:IPR020084), Nudix hydrolase 6-like (Inter…	22.3491	23.5606	24.2607	116.834	93.8329	39.6634	20.5104	28.6647	19.2304	21.3058	22.5531	21.7302	250.13	229.136	204.83	32.4874	34.9607	34.557
AT1G14540	GO:0004601(peroxidase activity);GO:0005576(extracellular region);GO:0071456(cellular response to hypoxia)	Peroxidase superfamily protein ;; Peroxidase superfamily protein; FUNCTIONS IN: peroxidase activity, heme binding; INVOLVED IN: response to oxidative stress, oxidation reduction; LOCATED IN: endomembrane system; EXPRESSED IN: leaf apex, sepal, root, stamen; EXPRESSED DURING: 4 anthesis; CONTAINS InterPro DOMAIN/s: Haem peroxidase (InterPro:IPR010255), Plant peroxidase (InterPro:IPR000823), Peroxi…	0.138821	0.231289	0.359216	6.2893	2.0339	1.95994	0.055826	0.114442	0.092593	0.073431	0.155305	0.031886	2.95518	3.54095	4.79179	2.15375	2.10163	2.00412
AT4G21570	GO:0008150(biological_process);GO:0005783(endoplasmic reticulum);GO:0009507(chloroplast)	Protein of unknown function (DUF300) ;; Protein of unknown function (DUF300); INVOLVED IN: biological_process unknown; LOCATED IN: endomembrane system; CONTAINS InterPro DOMAIN/s: Protein of unknown function DUF300 (InterPro:IPR005178); BEST Arabidopsis thaliana protein match is: Protein of unknown function (DUF300) (TAIR:AT1G11200.1); Has 836 Blast hits to 835 proteins in 194 species: Archae - 0…	51.4954	65.0606	58.9522	164.148	166.148	214.683	50.5202	56.4646	48.2229	57.0522	58.2021	59.7321	194.551	203.037	309.849	76.6001	77.9293	80.8605
AT1G51760	GO:0005783(endoplasmic reticulum);GO:0009507(chloroplast);GO:0010179(IAA-Ala conjugate hydrolase activity);GO:0006508(proteolysis);GO:0008237(metallopeptidase activity);GO:0009611(response to wounding);GO:0005886(plasma membrane)	peptidase M20/M25/M40 family protein ;; IAA-ALANINE RESISTANT 3 (IAR3); FUNCTIONS IN: metallopeptidase activity, IAA-Ala conjugate hydrolase activity; INVOLVED IN: proteolysis, response to wounding; LOCATED IN: endoplasmic reticulum, plasma membrane; EXPRESSED IN: callus; CONTAINS InterPro DOMAIN/s: Peptidase M20 (InterPro:IPR002933), Peptidase M20D, mername-AA028/carboxypeptidase Ss1 (InterPro:I…	41.9006	19.8493	20.8196	77.0509	118.656	58.2787	41.5488	40.1021	58.3086	12.4012	14.2114	14.2074	141.837	142.892	197.524	111.451	121.574	125.547
AT5G51990	GO:0006355(regulation of transcription, DNA-templated);GO:0003677(DNA binding);GO:0003700(sequence-specific DNA binding transcription factor activity);GO:0005634(nucleus)	C-repeat-binding factor 4 ;; C-repeat-binding factor 4 (CBF4); FUNCTIONS IN: DNA binding, transcription activator activity, sequence-specific DNA binding transcription factor activity; INVOLVED IN: response to water deprivation, regulation of transcription, DNA-dependent, response to abscisic acid stimulus; LOCATED IN: nucleus, chloroplast; EXPRESSED IN: stem, root, pedicel, carpel; EXPRESSED DUR…	0.283192	0.20548	0.03646	7.04599	1.35391	2.2503	0.062075	0.0001	0.062159	0.3746	0.181876	0.237281	2.55351	1.49505	5.29155	0.368145	0.191604	0.696889
AT1G01560	GO:0009862(systemic acquired resistance, salicylic acid mediated signaling pathway);GO:0009863(salicylic acid mediated signaling pathway);GO:0009753(response to jasmonic acid);GO:0035304(regulation of protein dephosphorylation);GO:0005515(protein binding);GO:0043069(negative regulation of programmed cell death);GO:0010310(regulation of hydrogen peroxide metabolic process);GO:0010363(regulation of…	MAP kinase 11 ;; MAP kinase 11 (MPK11); FUNCTIONS IN: MAP kinase activity, kinase activity; INVOLVED IN: signal transduction, response to abscisic acid stimulus; LOCATED IN: cellular_component unknown; EXPRESSED IN: 22 plant structures; EXPRESSED DURING: 13 growth stages; CONTAINS InterPro DOMAIN/s: Protein kinase, ATP binding site (InterPro:IPR017441), Serine/threonine-protein kinase domain (Int…	2.3252	4.16954	5.14834	34.595	21.1294	5.78574	2.08695	3.24455	1.47992	3.63625	4.03041	2.78677	45.1535	48.9164	69.8094	12.3377	13.7592	13.3124
AT4G12735	NA		1.11065	0.491891	0.175064	5.60661	10.3493	5.01158	0.574296	0.258313	0.0001	0.37596	0.116812	0.224679	21.979	19.8964	13.7693	10.7056	8.8211	8.16517
AT4G33467	NA		2.81065	11.5461	14.732	21.1051	68.8611	116.712	2.06642	0.197093	0.196071	10.0545	8.80771	9.32163	130.285	107.611	124.233	55.1719	44.7284	46.3741
AT1G79680	GO:0006182(cGMP biosynthetic process);GO:0006468(protein phosphorylation);GO:0016301(kinase activity);GO:0009620(response to fungus);GO:0009617(response to bacterium);GO:0009723(response to ethylene);GO:0006952(defense response);GO:0009751(response to salicylic acid);GO:0004383(guanylate cyclase activity);GO:0005576(extracellular region)	WALL ASSOCIATED KINASE (WAK)-LIKE 10 ;; WALL ASSOCIATED KINASE (WAK)-LIKE 10 (WAKL10); FUNCTIONS IN: kinase activity; INVOLVED IN: protein amino acid phosphorylation; LOCATED IN: endomembrane system, integral to membrane; EXPRESSED IN: 10 plant structures; EXPRESSED DURING: 8 growth stages; CONTAINS InterPro DOMAIN/s: Wall-associated kinase (InterPro:IPR013695), EGF-like calcium-binding, conserve…	1.38308	1.35552	1.17658	3.58715	17.9674	2.65923	0.109121	0.193243	0.069203	0.277994	0.261408	0.264964	16.3429	17.5564	9.84141	1.97366	1.97441	1.74005
AT4G14450	NA		1.40532	0.631298	0.522562	11.8841	8.3159	3.81931	0.391906	0.341817	0.389672	0.752491	0.668905	0.237501	9.51243	5.93102	9.6344	0.876547	0.692477	0.713975
AT1G09940	GO:0033014(tetrapyrrole biosynthetic process);GO:0009507(chloroplast);GO:0008883(glutamyl-tRNA reductase activity);GO:0006783(heme biosynthetic process);GO:0006979(response to oxidative stress);GO:0052542(defense response by callose deposition);GO:0006779(porphyrin-containing compound biosynthetic process);GO:0010200(response to chitin);GO:0009536(plastid);GO:0009611(response to wounding)	Glutamyl-tRNA reductase family protein ;; HEMA2; FUNCTIONS IN: glutamyl-tRNA reductase activity; INVOLVED IN: response to oxidative stress, heme biosynthetic process, tetrapyrrole biosynthetic process, porphyrin biosynthetic process; LOCATED IN: cytoplasm; EXPRESSED IN: 23 plant structures; EXPRESSED DURING: 15 growth stages; CONTAINS InterPro DOMAIN/s: Quinate/shikimate 5-dehydrogenase/glutamyl-…	5.65158	8.11771	7.81141	36.5807	17.2903	15.944	11.3788	12.186	9.65531	8.16278	9.1949	9.00075	34.1769	36.0003	56.7972	14.1623	16.7736	14.8942
AT5G46710	GO:0005634(nucleus);GO:0008150(biological_process)	PLATZ transcription factor family protein ;; PLATZ transcription factor family protein; CONTAINS InterPro DOMAIN/s: Protein of unknown function DUF597 (InterPro:IPR006734); BEST Arabidopsis thaliana protein match is: PLATZ transcription factor family protein (TAIR:AT4G17900.1); Has 1807 Blast hits to 1807 proteins in 277 species: Archae - 0; Bacteria - 0; Metazoa - 736; Fungi - 347; Plants - 385;…	8.18275	7.5261	8.71471	36.3115	19.7419	17.694	3.70097	2.79527	2.79717	12.7659	12.2259	13.3097	23.2938	22.6572	23.28	4.16134	3.99897	5.30617
AT2G39410	GO:0016787(hydrolase activity);GO:0005634(nucleus);GO:0000041(transition metal ion transport);GO:0000041(transition metal ion transport)	alpha/beta-Hydrolases superfamily protein ;; alpha/beta-Hydrolases superfamily protein; BEST Arabidopsis thaliana protein match is: alpha/beta-Hydrolases superfamily protein (TAIR:AT2G39420.1); Has 4839 Blast hits to 4839 proteins in 1396 species: Archae - 34; Bacteria - 3478; Metazoa - 113; Fungi - 141; Plants - 568; Viruses - 41; Other Eukaryotes - 464 (source: NCBI BLink).;alpha/beta-Hydrolase…	1.00001	0.474168	0.757135	0.0427951	0.0001	0.0001	0.0001	0.0001	0.0001	0.0001	0.0158847	0.0001	0.0330876	0.112238	0.0001	0.0001	0.0001	0.0001
AT1G17030	NA		0.0001	0.935344	0.952124	0.0001	0.0001	0.0001	0.0001	0.0001	0.0001	0.0001	0.0001	0.0001	0.0001	0.0001	0.0001	0.0001	0.0001	0.0001
AT1G01720	GO:0042538(hyperosmotic salinity response);GO:0009620(response to fungus);GO:0009414(response to water deprivation);GO:0009788(negative regulation of abscisic acid-activated signaling pathway);GO:0009695(jasmonic acid biosynthetic process);GO:0010200(response to chitin);GO:0007275(multicellular organismal development);GO:0009611(response to wounding);GO:0009737(response to abscisic acid);GO:00056…	NAC (No Apical Meristem) domain transcriptional regulator superfamily protein ;; ATAF1; CONTAINS InterPro DOMAIN/s: No apical meristem (NAM) protein (InterPro:IPR003441); BEST Arabidopsis thaliana protein match is: NAC domain containing protein 32 (TAIR:AT1G77450.1); Has 3043 Blast hits to 3037 proteins in 75 species: Archae - 0; Bacteria - 0; Metazoa - 0; Fungi - 0; Plants - 3043; Viruses - 0; O…	8.63596	18.1351	16.7033	52.2977	35.091	64.9947	14.2861	11.219	11.9759	10.6224	11.2455	11.1852	79.7842	77.408	79.5066	27.1878	29.0687	30.1263
AT3G04720	GO:0004540(ribonuclease activity);GO:0009615(response to virus);GO:0080027(response to herbivore);GO:0010167(response to nitrate);GO:0008061(chitin binding);GO:0009651(response to salt stress);GO:0042742(defense response to bacterium);GO:0009817(defense response to fungus, incompatible interaction);GO:0005576(extracellular region);GO:0009627(systemic acquired resistance);GO:0009723(response to et…	pathogenesis-related 4 ;; pathogenesis-related 4 (PR4); FUNCTIONS IN: chitin binding; INVOLVED IN: in 6 processes; LOCATED IN: endomembrane system; EXPRESSED IN: 20 plant structures; EXPRESSED DURING: 10 growth stages; CONTAINS InterPro DOMAIN/s: Barwin (InterPro:IPR001153), Glycoside hydrolase, family 19, catalytic (InterPro:IPR000726), Barwin-related endoglucanase (InterPro:IPR009009), Chitin-b…	427.7	101.886	110.418	47.1256	32.2925	30.0202	52.5885	44.1296	9.06349	25.1287	28.4912	26.9207	37.5214	46.0888	49.2555	131.364	162.195	159.839
AT3G14050	GO:0042538(hyperosmotic salinity response);GO:0009695(jasmonic acid biosynthetic process);GO:0007165(signal transduction);GO:0009753(response to jasmonic acid);GO:0009738(abscisic acid-activated signaling pathway);GO:0009737(response to abscisic acid);GO:0009611(response to wounding);GO:0009733(response to auxin);GO:0008728(GTP diphosphokinase activity);GO:0009620(response to fungus);GO:0009507(c…	RELA/SPOT homolog 2 ;; RELA/SPOT homolog 2 (RSH2); CONTAINS InterPro DOMAIN/s: Metal-dependent phosphohydrolase, HD subdomain (InterPro:IPR006674), Metal-dependent phosphohydrolase, HD domain (InterPro:IPR003607), RelA/SpoT (InterPro:IPR007685); BEST Arabidopsis thaliana protein match is: RELA/SPOT homolog 3 (TAIR:AT1G54130.1); Has 12447 Blast hits to 12322 proteins in 2456 species: Archae - 4; B…	12.598	19.4486	20.0635	58.0936	62.3528	48.2749	3.67355	4.77314	4.36423	9.0941	11.0627	10.7971	78.2388	85.6325	127.347	17.2234	20.9469	20.6878
AT3G06890	NA		2.22252	1.04046	0.585682	22.6096	7.82006	3.47087	0.597792	0.771638	0.846608	0.843305	1.25401	0.782512	16.7592	14.4603	17.8458	4.10865	3.48501	4.02641
AT5G01540	GO:0009862(systemic acquired resistance, salicylic acid mediated signaling pathway);GO:0000165(MAPK cascade);GO:0042742(defense response to bacterium);GO:0009738(abscisic acid-activated signaling pathway);GO:0031348(negative regulation of defense response);GO:0050832(defense response to fungus);GO:0009867(jasmonic acid mediated signaling pathway);GO:0009581(detection of external stimulus);GO:0010…	lectin receptor kinase a4.1 ;; lectin receptor kinase a4.1 (LECRKA4.1); FUNCTIONS IN: kinase activity; INVOLVED IN: N-terminal protein myristoylation, abscisic acid mediated signaling pathway, response to abscisic acid stimulus, seed germination; LOCATED IN: plasma membrane; EXPRESSED IN: 17 plant structures; EXPRESSED DURING: 10 growth stages; CONTAINS InterPro DOMAIN/s: Legume lectin, beta chai…	2.19474	3.25908	3.4235	8.60879	10.8559	8.56106	4.11007	4.43085	3.47851	1.55946	2.03352	1.87161	12.2408	14.9763	18.8632	5.88547	7.29916	7.41484
AT5G54510	GO:0005737(cytoplasm);GO:0009734(auxin-activated signaling pathway);GO:0009507(chloroplast);GO:0010583(response to cyclopentenone);GO:0009733(response to auxin);GO:0009826(unidimensional cell growth);GO:0010279(indole-3-acetic acid amido synthetase activity);GO:0010252(auxin homeostasis)	Auxin-responsive GH3 family protein ;; DWARF IN LIGHT 1 (DFL1); FUNCTIONS IN: indole-3-acetic acid amido synthetase activity; INVOLVED IN: auxin homeostasis, response to auxin stimulus, auxin mediated signaling pathway, unidimensional cell growth; LOCATED IN: chloroplast, cytoplasm; EXPRESSED IN: 19 plant structures; EXPRESSED DURING: 12 growth stages; CONTAINS InterPro DOMAIN/s: GH3 auxin-respon…	26.9652	8.21063	6.86345	2.27323	0.145548	0.237515	2.14878	0.637214	2.49202	0.202378	0.453029	0.310872	6.77349	9.32868	4.4545	17.9804	23.3018	21.8425
AT5G52760	GO:0000165(MAPK cascade);GO:0050832(defense response to fungus);GO:0043900(regulation of multi-organism process);GO:0009867(jasmonic acid mediated signaling pathway);GO:0010363(regulation of plant-type hypersensitive response);GO:0006355(regulation of transcription, DNA-templated);GO:0010310(regulation of hydrogen peroxide metabolic process);GO:0035304(regulation of protein dephosphorylation);GO:…	Copper transport protein family ;; Copper transport protein family; BEST Arabidopsis thaliana protein match is: Heavy metal transport/detoxification superfamily protein (TAIR:AT5G52750.1); Has 1807 Blast hits to 1807 proteins in 277 species: Archae - 0; Bacteria - 0; Metazoa - 736; Fungi - 347; Plants - 385; Viruses - 0; Other Eukaryotes - 339 (source: NCBI BLink).	18.6939	18.4935	22.2997	90.8598	88.5624	26.2659	14.1156	18.0689	10.4705	18.2868	16.0605	14.9843	186.877	136.406	151.505	25.9057	18.5195	20.2431
AT4G32020	NA		115.311	127.19	127.342	422.88	360.411	331.03	66.2006	84.1493	88.0869	123.039	143.351	145.109	314.681	356.647	415.73	87.0306	114.229	107.243
AT5G58620	GO:0006888(ER to Golgi vesicle-mediated transport);GO:0003700(sequence-specific DNA binding transcription factor activity);GO:0006355(regulation of transcription, DNA-templated);GO:0043090(amino acid import);GO:0005634(nucleus)	zinc finger (CCCH-type) family protein ;; zinc finger (CCCH-type) family protein; FUNCTIONS IN: sequence-specific DNA binding transcription factor activity; INVOLVED IN: regulation of transcription; LOCATED IN: endomembrane system; EXPRESSED IN: 17 plant structures; EXPRESSED DURING: 7 growth stages; CONTAINS InterPro DOMAIN/s: Zinc finger, CCCH-type (InterPro:IPR000571), Ankyrin repeat-containin…	7.019	6.51274	6.72909	12.1458	22.0449	18.2125	5.26341	5.84691	7.15274	2.09204	2.39817	2.6386	14.5927	20.5531	19.2098	11.2476	13.1708	14.3732
AT3G25950	GO:0008150(biological_process);GO:0009507(chloroplast);GO:0003674(molecular_function)	TRAM, LAG1 and CLN8 (TLC) lipid-sensing domain containing protein ;; TRAM, LAG1 and CLN8 (TLC) lipid-sensing domain containing protein; FUNCTIONS IN: molecular_function unknown; INVOLVED IN: biological_process unknown; LOCATED IN: endomembrane system, integral to membrane; EXPRESSED IN: stem, sepal, male gametophyte, pedicel; EXPRESSED DURING: 4 anthesis; CONTAINS InterPro DOMAIN/s: TRAM/LAG1/CLN…	0.003166	0.777928	0.673378	0.0001	0.0001	0.0001	0.0001	0.0001	0.0001	0.000712	0.0001	0.0001	0.0001	0.32616	0.0001	0.267738	0.287104	0.147375
AT4G20830	GO:0005886(plasma membrane);GO:0005773(vacuole);GO:0005829(cytosol);GO:0006979(response to oxidative stress);GO:0010200(response to chitin);GO:0043069(negative regulation of programmed cell death);GO:0009505(plant-type cell wall);GO:0006612(protein targeting to membrane);GO:0030968(endoplasmic reticulum unfolded protein response);GO:0009611(response to wounding);GO:0002679(respiratory burst invol…	FAD-binding Berberine family protein ;; FAD-binding Berberine family protein; FUNCTIONS IN: electron carrier activity, oxidoreductase activity, FAD binding, catalytic activity; INVOLVED IN: response to oxidative stress; LOCATED IN: apoplast, plasma membrane, plant-type cell wall; EXPRESSED IN: 26 plant structures; EXPRESSED DURING: 14 growth stages; CONTAINS InterPro DOMAIN/s: FAD-binding, type 2…	13.9285	25.1871	26.6738	118.04	89.6085	46.6985	13.3029	22.9829	13.149	17.1137	19.5647	20.2032	147.788	196.671	210.842	90.3729	104.882	100.813
AT5G64310	GO:0031225(anchored component of membrane);GO:0010200(response to chitin);GO:0005886(plasma membrane)	arabinogalactan protein 1 ;; arabinogalactan protein 1 (AGP1); Has 1807 Blast hits to 1807 proteins in 277 species: Archae - 0; Bacteria - 0; Metazoa - 736; Fungi - 347; Plants - 385; Viruses - 0; Other Eukaryotes - 339 (source: NCBI BLink).	71.7656	6.21112	6.03204	374.444	126.243	131.612	8.64264	12.8019	10.1216	11.2833	12.2494	12.7291	304.165	302.122	378.796	129.415	140.811	135.451
AT5G45110	GO:0050832(defense response to fungus);GO:0010363(regulation of plant-type hypersensitive response);GO:0009862(systemic acquired resistance, salicylic acid mediated signaling pathway);GO:0043069(negative regulation of programmed cell death);GO:0005515(protein binding);GO:0010200(response to chitin);GO:0006612(protein targeting to membrane);GO:0052542(defense response by callose deposition);GO:000…	NPR1-like protein 3 ;; NPR1-like protein 3 (NPR3); INVOLVED IN: defense response to fungus, incompatible interaction, defense response to bacterium, incompatible interaction; LOCATED IN: chloroplast; EXPRESSED IN: 23 plant structures; EXPRESSED DURING: 13 growth stages; CONTAINS InterPro DOMAIN/s: BTB/POZ (InterPro:IPR013069), NPR1/NIM1 like, C-terminal (InterPro:IPR021094), BTB/POZ fold (InterPr…	9.76362	11.5697	10.5301	44.762	37.702	18.1031	6.83143	9.76907	6.13578	11.0172	13.1915	14.164	41.3086	44.3233	63.7975	11.5936	13.6667	14.5967
AT1G07430	GO:0004722(protein serine/threonine phosphatase activity);GO:0005886(plasma membrane);GO:0009788(negative regulation of abscisic acid-activated signaling pathway);GO:0009738(abscisic acid-activated signaling pathway);GO:0009939(positive regulation of gibberellic acid mediated signaling pathway);GO:0048838(release of seed from dormancy);GO:1902039(negative regulation of seed dormancy process);GO:0…	highly ABA-induced PP2C gene 2 ;; highly ABA-induced PP2C gene 2 (HAI2); FUNCTIONS IN: protein serine/threonine phosphatase activity, catalytic activity; INVOLVED IN: protein amino acid dephosphorylation; LOCATED IN: protein serine/threonine phosphatase complex; EXPRESSED IN: 17 plant structures; EXPRESSED DURING: 9 growth stages; CONTAINS InterPro DOMAIN/s: Protein phosphatase 2C, manganese/magn…	2.36789	6.04394	6.176	6.72297	29.7387	49.5587	2.05049	1.29404	2.25004	3.39401	3.92789	2.90713	19.1698	18.2197	22.236	13.5622	12.868	12.4219
AT1G20515	GO:0005575(cellular_component);GO:0008150(biological_process);GO:0003674(molecular_function)	other RNA ;;	1.57347	0.705691	1.25358	11.8328	6.19214	3.54108	0.369705	0.701369	0.754454	2.68889	2.49966	2.38818	10.055	12.1618	14.0867	1.35703	1.34304	1.07688
AT1G75960	GO:0005739(mitochondrion)	AMP-dependent synthetase and ligase family protein ;; AMP-dependent synthetase and ligase family protein; FUNCTIONS IN: catalytic activity; INVOLVED IN: metabolic process; EXPRESSED IN: 18 plant structures; EXPRESSED DURING: 10 growth stages; CONTAINS InterPro DOMAIN/s: AMP-binding, conserved site (InterPro:IPR020845), AMP-dependent synthetase/ligase (InterPro:IPR000873); BEST Arabidopsis thalian…	3.81572	5.85016	5.22099	12.1011	30.4276	11.3869	2.99548	3.02188	2.09944	6.51214	7.57578	7.46944	16.4757	16.6712	14.9861	3.74629	3.46137	3.32565
AT5G63790	GO:0030968(endoplasmic reticulum unfolded protein response);GO:0007275(multicellular organismal development);GO:0005515(protein binding);GO:0003700(sequence-specific DNA binding transcription factor activity);GO:0001666(response to hypoxia);GO:0009507(chloroplast);GO:0005634(nucleus)	NAC domain containing protein 102 ;; NAC domain containing protein 102 (NAC102); CONTAINS InterPro DOMAIN/s: No apical meristem (NAM) protein (InterPro:IPR003441); BEST Arabidopsis thaliana protein match is: NAC (No Apical Meristem) domain transcriptional regulator superfamily protein (TAIR:AT5G08790.1); Has 3012 Blast hits to 3006 proteins in 75 species: Archae - 0; Bacteria - 0; Metazoa - 0; Fu…	10.6044	29.2954	27.3168	78.6145	76.4834	106.815	11.7894	11.3645	10.7301	15.2394	17.4305	17.0891	78.9869	90.6542	81.5671	21.3475	23.1652	26.0849
AT5G42050	GO:0005634(nucleus);GO:0009862(systemic acquired resistance, salicylic acid mediated signaling pathway);GO:0007154(cell communication);GO:0000165(MAPK cascade);GO:0006499(N-terminal protein myristoylation);GO:0009738(abscisic acid-activated signaling pathway);GO:0009867(jasmonic acid mediated signaling pathway);GO:0030968(endoplasmic reticulum unfolded protein response);GO:0050832(defense respons…	DCD (Development and Cell Death) domain protein ;; DCD (Development and Cell Death) domain protein; CONTAINS InterPro DOMAIN/s: Development/cell death domain (InterPro:IPR013989), Kelch related (InterPro:IPR013089); BEST Arabidopsis thaliana protein match is: DCD (Development and Cell Death) domain protein (TAIR:AT3G27090.1); Has 30201 Blast hits to 17322 proteins in 780 species: Archae - 12; Bac…	86.0514	129.249	143.965	362.843	460.919	376.834	63.712	78.9903	75.3882	86.9105	103.654	98.8779	404.574	454.465	606.019	182.267	211.873	208.643
AT3G25717	GO:0048367(shoot system development);GO:0005739(mitochondrion);GO:0003674(molecular_function)	ROTUNDIFOLIA like 16 ;; ROTUNDIFOLIA like 16 (RTFL16); FUNCTIONS IN: molecular_function unknown; INVOLVED IN: shoot development; LOCATED IN: mitochondrion; CONTAINS InterPro DOMAIN/s: DVL (InterPro:IPR012552); BEST Arabidopsis thaliana protein match is: ROTUNDIFOLIA like 17 (TAIR:AT1G13245.1); Has 67 Blast hits to 67 proteins in 11 species: Archae - 0; Bacteria - 0; Metazoa - 0; Fungi - 0; Plants…	33.0302	45.6128	43.4545	3.12807	7.70697	11.5073	21.0682	18.2913	26.0175	25.9363	23.6618	22.0781	2.71319	3.12516	1.11272	16.1852	15.3364	15.8572
AT3G62720	GO:0005794(Golgi apparatus);GO:0005802(trans-Golgi network);GO:0035252(UDP-xylosyltransferase activity);GO:0016757(transferase activity, transferring glycosyl groups);GO:0009969(xyloglucan biosynthetic process);GO:0010411(xyloglucan metabolic process);GO:0010200(response to chitin);GO:0000271(polysaccharide biosynthetic process);GO:0048767(root hair elongation);GO:0005768(endosome);GO:0009612(res…	xylosyltransferase 1 ;; xylosyltransferase 1 (XT1); FUNCTIONS IN: xyloglucan 6-xylosyltransferase activity, UDP-xylosyltransferase activity, transferase activity, transferring glycosyl groups, transferase activity; INVOLVED IN: polysaccharide biosynthetic process, xyloglucan biosynthetic process, root hair elongation; LOCATED IN: mitochondrion, integral to membrane; EXPRESSED IN: 24 plant structu…	9.05657	3.56722	4.59426	26.8161	13.9951	10.9876	6.20225	11.529	9.29773	5.41369	5.91486	7.67083	14.8689	21.6528	25.8428	5.5064	6.86902	6.68961
AT4G23700	GO:0035725(sodium ion transmembrane transport);GO:0006812(cation transport);GO:0010583(response to cyclopentenone);GO:0006885(regulation of pH);GO:0009407(toxin catabolic process);GO:0005634(nucleus);GO:0005770(late endosome);GO:0015385(sodium:proton antiporter activity);GO:0005451(monovalent cation:proton antiporter activity);GO:0006623(protein targeting to vacuole);GO:0010260(organ senescence)	cation/H+ exchanger 17 ;; cation/H+ exchanger 17 (CHX17); FUNCTIONS IN: monovalent cation:hydrogen antiporter activity, sodium:hydrogen antiporter activity; INVOLVED IN: N-terminal protein myristoylation, cation transport; LOCATED IN: integral to membrane; EXPRESSED IN: stem, sepal, root, leaf, stamen; EXPRESSED DURING: 4 anthesis; CONTAINS InterPro DOMAIN/s: Cation/H+ exchanger (InterPro:IPR0061…	1.36265	4.96236	4.48263	0.554719	0.096962	0.062221	0.193942	0.120052	0.336572	0.075434	0.062235	0.028455	0.648049	0.682737	0.629149	2.22759	3.2043	2.63965
AT5G27520	GO:0015866(ADP transport);GO:0009738(abscisic acid-activated signaling pathway);GO:0005347(ATP transmembrane transporter activity);GO:0090351(seedling development);GO:0005777(peroxisome);GO:0042538(hyperosmotic salinity response);GO:0005743(mitochondrial inner membrane);GO:0010286(heat acclimation);GO:0009753(response to jasmonic acid);GO:0009863(salicylic acid mediated signaling pathway);GO:0009…	peroxisomal adenine nucleotide carrier 2 ;; peroxisomal adenine nucleotide carrier 2 (PNC2); CONTAINS InterPro DOMAIN/s: Mitochondrial substrate carrier (InterPro:IPR001993), Mitochondrial substrate/solute carrier (InterPro:IPR018108); BEST Arabidopsis thaliana protein match is: peroxisomal adenine nucleotide carrier 1 (TAIR:AT3G05290.1); Has 1807 Blast hits to 1807 proteins in 277 species: Archa…	14.5614	11.5187	10.7371	22.081	41.21	29.0493	9.83571	10.0401	10.8273	7.86319	8.85563	8.96375	40.0639	45.3241	77.0593	29.4981	30.8889	31.3805
AT5G24030	GO:0005886(plasma membrane);GO:0006873(cellular ion homeostasis);GO:0009698(phenylpropanoid metabolic process);GO:0016021(integral component of membrane);GO:0015706(nitrate transport);GO:0005215(transporter activity);GO:0010167(response to nitrate);GO:0006598(polyamine catabolic process);GO:0042398(cellular modified amino acid biosynthetic process)	SLAC1 homologue 3 ;; SLAC1 homologue 3 (SLAH3); FUNCTIONS IN: transporter activity; INVOLVED IN: cellular ion homeostasis; LOCATED IN: integral to membrane, plasma membrane; EXPRESSED IN: 20 plant structures; EXPRESSED DURING: 10 growth stages; CONTAINS InterPro DOMAIN/s: C4-dicarboxylate transporter/malic acid transport protein (InterPro:IPR004695); BEST Arabidopsis thaliana protein match is: SL…	1.94829	2.81686	2.95302	9.84836	6.21405	9.14066	3.97308	14.7992	5.16313	1.79733	2.5998	2.88992	11.8224	14.4804	18.5778	7.92803	8.36044	7.75943
AT2G28400	GO:0008150(biological_process);GO:0003674(molecular_function)	Protein of unknown function, DUF584 ;; Protein of unknown function, DUF584; CONTAINS InterPro DOMAIN/s: Protein of unknown function DUF584 (InterPro:IPR007608); BEST Arabidopsis thaliana protein match is: Protein of unknown function, DUF584 (TAIR:AT3G45210.1); Has 318 Blast hits to 318 proteins in 20 species: Archae - 0; Bacteria - 0; Metazoa - 0; Fungi - 0; Plants - 318; Viruses - 0; Other Eukar…	4.44664	13.6689	13.3356	31.157	48.9347	45.2624	4.95683	3.18753	5.58895	10.2052	9.13133	8.91641	53.2738	54.9945	79.6893	25.7132	30.4182	28.9624
AT2G19500	GO:0019139(cytokinin dehydrogenase activity);GO:0005788(endoplasmic reticulum lumen);GO:0009823(cytokinin catabolic process);GO:0008131(primary amine oxidase activity);GO:0005576(extracellular region)	cytokinin oxidase 2 ;; cytokinin oxidase 2 (CKX2); CONTAINS InterPro DOMAIN/s: Cytokinin dehydrogenase 1, FAD/cytokinin binding domain (InterPro:IPR015345), FAD-binding, type 2 (InterPro:IPR016166), Oxygen oxidoreductase covalent FAD-binding site (InterPro:IPR006093), FAD-linked oxidase-like, C-terminal (InterPro:IPR016164), FAD linked oxidase, N-terminal (InterPro:IPR006094); BEST Arabidopsis th…	0.0001	0.711584	0.619694	0.0001	0.0001	0.0001	0.0001	0.0001	0.0001	0.0001	0.0001	0.0001	0.0001	0.0001	0.0001	0.092258	0.0001	0.118272
AT1G03730	NA		6.1612	4.42005	4.06715	18.9156	15.267	10.6899	4.21085	4.89065	4.48025	7.02276	7.00188	7.18279	15.1484	14.8445	18.8812	6.03442	6.57206	5.48126
AT5G03204	NA		2.99567	0.0001	0.234268	4.19661	101.605	33.772	0.0001	0.755717	0.781276	1.37029	1.15814	0.199923	44.6905	28.573	28.8389	1.49127	2.34803	1.17434
AT5G40990	GO:0050832(defense response to fungus);GO:0009817(defense response to fungus, incompatible interaction);GO:0016298(lipase activity);GO:0009751(response to salicylic acid);GO:0009627(systemic acquired resistance);GO:0009866(induced systemic resistance, ethylene mediated signaling pathway);GO:0005615(extracellular space);GO:0009871(jasmonic acid and ethylene-dependent systemic resistance, ethylene …	GDSL lipase 1 ;; GDSL lipase 1 (GLIP1); CONTAINS InterPro DOMAIN/s: Lipase, GDSL, active site (InterPro:IPR008265), Lipase, GDSL (InterPro:IPR001087); BEST Arabidopsis thaliana protein match is: GDSL-motif lipase 2 (TAIR:AT1G53940.1); Has 1807 Blast hits to 1807 proteins in 277 species: Archae - 0; Bacteria - 0; Metazoa - 736; Fungi - 347; Plants - 385; Viruses - 0; Other Eukaryotes - 339 (source…	0.645282	0.928564	0.842852	0.053973	0.0001	0.0001	0.0001	0.104255	0.0001	0.0001	0.0001	0.0001	0.0001	0.0001	0.0001	0.0001	0.0001	0.0001
AT1G52890	GO:0009738(abscisic acid-activated signaling pathway);GO:0006612(protein targeting to membrane);GO:0005634(nucleus);GO:0007275(multicellular organismal development);GO:0007165(signal transduction);GO:0009414(response to water deprivation);GO:0009723(response to ethylene);GO:0009733(response to auxin);GO:0003700(sequence-specific DNA binding transcription factor activity);GO:0010286(heat acclimati…	NAC domain containing protein 19 ;; NAC domain containing protein 19 (NAC019); CONTAINS InterPro DOMAIN/s: No apical meristem (NAM) protein (InterPro:IPR003441); BEST Arabidopsis thaliana protein match is: NAC domain containing protein 3 (TAIR:AT3G15500.1); Has 3041 Blast hits to 3033 proteins in 75 species: Archae - 0; Bacteria - 0; Metazoa - 0; Fungi - 0; Plants - 3041; Viruses - 0; Other Eukar…	4.61545	20.9173	19.8159	41.2363	113.099	87.5567	5.68961	0.750049	0.447828	4.48213	4.74605	3.85885	189.051	193.353	176.052	75.4588	84.4226	89.5852
AT2G38750	GO:0009414(response to water deprivation);GO:0009651(response to salt stress);GO:0009409(response to cold);GO:0009737(response to abscisic acid);GO:0005509(calcium ion binding);GO:0006970(response to osmotic stress);GO:0009507(chloroplast);GO:0009986(cell surface);GO:0009506(plasmodesma);GO:0009408(response to heat);GO:0005544(calcium-dependent phospholipid binding)	annexin 4 ;; annexin 4 (ANNAT4); FUNCTIONS IN: calcium-dependent phospholipid binding, calcium ion binding; INVOLVED IN: in 6 processes; LOCATED IN: cell surface; EXPRESSED IN: 21 plant structures; EXPRESSED DURING: 14 growth stages; CONTAINS InterPro DOMAIN/s: Annexin like protein (InterPro:IPR015472), Annexin repeat (InterPro:IPR018502), Annexin (InterPro:IPR001464); BEST Arabidopsis thaliana p…	15.5794	6.86133	4.92433	19.7231	60.2976	17.7645	9.24755	10.0878	17.774	8.43345	8.49001	8.66635	33.9335	34.5623	31.1716	15.232	15.5937	19.7094
AT5G05140	GO:0009611(response to wounding);GO:0010200(response to chitin);GO:0009695(jasmonic acid biosynthetic process);GO:0009753(response to jasmonic acid);GO:0005634(nucleus);GO:0009620(response to fungus)	Transcription elongation factor (TFIIS) family protein ;; Transcription elongation factor (TFIIS) family protein; FUNCTIONS IN: transcription regulator activity, DNA binding; INVOLVED IN: transcription; LOCATED IN: nucleus; EXPRESSED IN: 24 plant structures; EXPRESSED DURING: 15 growth stages; CONTAINS InterPro DOMAIN/s: Transcription factor IIS, N-terminal (InterPro:IPR017923), Transcription elo…	7.89254	8.09313	6.93822	19.943	19.7918	15.0769	11.8663	12.0549	12.2168	6.24123	8.80307	7.97215	26.9635	30.7658	38.6037	18.6472	22.4444	21.3407
AT2G27080	GO:0009506(plasmodesma);GO:0003674(molecular_function);GO:0005886(plasma membrane);GO:0008150(biological_process);GO:0008150(biological_process)	Late embryogenesis abundant (LEA) hydroxyproline-rich glycoprotein family ;; Late embryogenesis abundant (LEA) hydroxyproline-rich glycoprotein family; CONTAINS InterPro DOMAIN/s: Late embryogenesis abundant protein, group 2 (InterPro:IPR004864); BEST Arabidopsis thaliana protein match is: Late embryogenesis abundant (LEA) hydroxyproline-rich glycoprotein family (TAIR:AT5G21130.1); Has 1062 Blast…	5.25893	1.29014	1.21769	50.069	4.14969	7.74241	1.08977	0.884035	0.864526	5.28027	3.52672	3.8661	13.0193	12.7679	38.3394	5.58833	3.53596	4.30328
AT5G18020	GO:0005739(mitochondrion);GO:0003674(molecular_function);GO:0009733(response to auxin)	SAUR-like auxin-responsive protein family ;; SAUR-like auxin-responsive protein family ; CONTAINS InterPro DOMAIN/s: Auxin responsive SAUR protein (InterPro:IPR003676); BEST Arabidopsis thaliana protein match is: SAUR-like auxin-responsive protein family (TAIR:AT5G18080.1); Has 1807 Blast hits to 1807 proteins in 277 species: Archae - 0; Bacteria - 0; Metazoa - 736; Fungi - 347; Plants - 385; Vir…	3.93475	15.4122	15.5128	1.27555	0.488783	0.822771	11.1	6.67871	9.98194	7.49322	7.37247	9.34912	1.64902	1.03747	0.495321	4.80431	5.48725	6.59939
AT4G34710	GO:0009409(response to cold);GO:0080167(response to karrikin);GO:0009738(abscisic acid-activated signaling pathway);GO:0009414(response to water deprivation);GO:0006596(polyamine biosynthetic process);GO:0009446(putrescine biosynthetic process);GO:0009753(response to jasmonic acid);GO:0006612(protein targeting to membrane);GO:0010363(regulation of plant-type hypersensitive response);GO:0005634(nu…	arginine decarboxylase 2 ;; arginine decarboxylase 2 (ADC2); CONTAINS InterPro DOMAIN/s: Orn/DAP/Arg decarboxylase 2, C-terminal (InterPro:IPR022643), Orn/DAP/Arg decarboxylase 2, conserved site (InterPro:IPR022657), Orn/DAP/Arg decarboxylase 2, pyridoxal-phosphate binding site (InterPro:IPR022653), Ornithine/DAP/Arg decarboxylase (InterPro:IPR000183), Arginine decarboxylase (InterPro:IPR002985),…	49.0913	23.7025	23.5257	119.624	155.236	49.8473	25.3669	49.2067	41.1135	20.5343	27.8344	27.3982	173.776	221.483	168.145	239.581	357.223	338.38
AT5G50915	GO:0009739(response to gibberellin);GO:0005634(nucleus);GO:0003677(DNA binding);GO:0003700(sequence-specific DNA binding transcription factor activity);GO:0003700(sequence-specific DNA binding transcription factor activity)	basic helix-loop-helix (bHLH) DNA-binding superfamily protein ;; basic helix-loop-helix (bHLH) DNA-binding superfamily protein; FUNCTIONS IN: DNA binding, sequence-specific DNA binding transcription factor activity; INVOLVED IN: response to gibberellin stimulus; LOCATED IN: nucleus; EXPRESSED IN: 23 plant structures; EXPRESSED DURING: 13 growth stages; CONTAINS InterPro DOMAIN/s: Helix-loop-helix…	6.32683	5.59188	5.87694	41.215	13.2277	10.5856	22.0001	17.2153	34.2521	8.07189	9.55975	9.43793	34.7237	38.3659	20.2388	14.5915	14.6288	16.6807
AT1G66180	GO:0005794(Golgi apparatus);GO:0033591(response to L-ascorbic acid);GO:0052546(cell wall pectin metabolic process);GO:0005576(extracellular region);GO:0052541(plant-type cell wall cellulose metabolic process);GO:0006508(proteolysis);GO:0009416(response to light stimulus);GO:0016126(sterol biosynthetic process)	Eukaryotic aspartyl protease family protein ;; Eukaryotic aspartyl protease family protein; FUNCTIONS IN: aspartic-type endopeptidase activity; INVOLVED IN: proteolysis; LOCATED IN: endomembrane system; EXPRESSED IN: 22 plant structures; EXPRESSED DURING: 13 growth stages; CONTAINS InterPro DOMAIN/s: Peptidase aspartic (InterPro:IPR021109), Peptidase aspartic, catalytic (InterPro:IPR009007), Pept…	13.8403	7.38951	6.29485	44.1233	15.7384	20.1417	8.45385	15.0188	8.57737	9.87661	9.01144	8.86104	22.9052	23.2209	25.7267	8.2751	8.1662	8.66006
AT1G21326	GO:0003674(molecular_function);GO:0008150(biological_process);GO:0005634(nucleus)	VQ motif-containing protein ;; VQ motif-containing protein; CONTAINS InterPro DOMAIN/s: VQ (InterPro:IPR008889); BEST Arabidopsis thaliana protein match is: nucleotide binding;nucleic acid binding (TAIR:AT1G21320.1); Has 294 Blast hits to 294 proteins in 63 species: Archae - 0; Bacteria - 0; Metazoa - 108; Fungi - 21; Plants - 144; Viruses - 0; Other Eukaryotes - 21 (source: NCBI BLink).	0.304596	0.475408	0.0001	5.11828	4.45706	6.84693	0.494455	0.497304	0.117984	0.264066	0.395788	0.547895	4.59392	4.9269	10.889	0.326305	0.148508	0.100898
AT4G34390	GO:0005834(heterotrimeric G-protein complex);GO:0009750(response to fructose);GO:0031234(extrinsic component of cytoplasmic side of plasma membrane);GO:0010555(response to mannitol);GO:0009863(salicylic acid mediated signaling pathway);GO:0009697(salicylic acid biosynthetic process);GO:0009414(response to water deprivation);GO:0009737(response to abscisic acid);GO:0006612(protein targeting to mem…	extra-large GTP-binding protein 2 ;; extra-large GTP-binding protein 2 (XLG2); FUNCTIONS IN: guanyl nucleotide binding, signal transducer activity; INVOLVED IN: in 7 processes; LOCATED IN: nucleus; EXPRESSED IN: 28 plant structures; EXPRESSED DURING: 13 growth stages; CONTAINS InterPro DOMAIN/s: Guanine nucleotide binding protein (G-protein), alpha subunit (InterPro:IPR001019), G protein alpha su…	6.69295	10.8324	10.1367	34.4695	28.184	21.121	7.08646	11.33	7.18943	6.40815	8.44288	7.92867	43.354	49.6026	63.23	9.94293	12.4192	11.8989
AT2G47780	GO:0008150(biological_process);GO:0009062(fatty acid catabolic process);GO:0003674(molecular_function);GO:0005737(cytoplasm)	Rubber elongation factor protein (REF) ;; Rubber elongation factor protein (REF); CONTAINS InterPro DOMAIN/s: Rubber elongation factor (InterPro:IPR008802); BEST Arabidopsis thaliana protein match is: Rubber elongation factor protein (REF) (TAIR:AT3G05500.1); Has 126 Blast hits to 126 proteins in 21 species: Archae - 0; Bacteria - 0; Metazoa - 0; Fungi - 0; Plants - 126; Viruses - 0; Other Eukary…	5.65223	3.06774	3.52995	9.2763	17.554	15.2767	3.15252	8.15496	13.6804	3.40892	4.684	4.32305	35.8796	38.4994	18.1367	9.51249	13.6945	9.41947
AT1G24330	GO:0005634(nucleus);GO:0009507(chloroplast)	ARM repeat superfamily protein ;; ARM repeat superfamily protein; FUNCTIONS IN: ubiquitin-protein ligase activity, binding; INVOLVED IN: protein ubiquitination; LOCATED IN: chloroplast; EXPRESSED IN: 23 plant structures; EXPRESSED DURING: 15 growth stages; CONTAINS InterPro DOMAIN/s: U box domain (InterPro:IPR003613), Armadillo-like helical (InterPro:IPR011989), Armadillo (InterPro:IPR000225), Ar…	1.59305	1.16894	1.29231	8.75958	3.27104	3.47706	1.21046	0.935791	1.15548	1.68634	2.3664	2.0861	2.49633	3.10392	8.21582	1.33126	1.29914	1.7226
AT2G35710	GO:0016051(carbohydrate biosynthetic process);GO:0016758(transferase activity, transferring hexosyl groups);GO:0009058(biosynthetic process);GO:0005739(mitochondrion);GO:0016757(transferase activity, transferring glycosyl groups);GO:0016757(transferase activity, transferring glycosyl groups)	Nucleotide-diphospho-sugar transferases superfamily protein ;; Nucleotide-diphospho-sugar transferases superfamily protein; FUNCTIONS IN: transferase activity, transferring hexosyl groups, transferase activity, transferring glycosyl groups; INVOLVED IN: carbohydrate biosynthetic process, biosynthetic process; LOCATED IN: endomembrane system; EXPRESSED IN: 11 plant structures; EXPRESSED DURING: 7 …	0.640973	0.588594	0.359158	10.132	1.45272	1.68721	0.648771	0.817034	0.907007	0.740133	0.616049	0.643187	6.9863	7.34292	7.88621	4.23997	4.02629	3.64182
AT5G03230	GO:0005634(nucleus);GO:0003674(molecular_function);GO:0008150(biological_process)	Protein of unknown function, DUF584 ;; Protein of unknown function, DUF584; CONTAINS InterPro DOMAIN/s: Protein of unknown function DUF584 (InterPro:IPR007608); BEST Arabidopsis thaliana protein match is: Protein of unknown function, DUF584 (TAIR:AT5G60680.1); Has 326 Blast hits to 326 proteins in 21 species: Archae - 0; Bacteria - 0; Metazoa - 0; Fungi - 2; Plants - 324; Viruses - 0; Other Eukar…	27.4333	18.7479	22.2492	27.9899	81.3491	138.569	7.39189	7.6811	9.61307	26.8609	31.0753	32.728	28.8613	35.6546	55.1199	11.6762	13.1703	11.9947
AT5G44005	NA		14.0768	21.6068	21.605	28.798	83.5053	82.6758	16.7778	18.2147	23.5019	49.9659	41.1981	40.9022	30.485	29.5027	44.928	15.4395	11.0538	14.2218
AT1G76380	GO:0005634(nucleus);GO:0009506(plasmodesma);GO:0008150(biological_process);GO:0003677(DNA binding);GO:0003677(DNA binding)	DNA-binding bromodomain-containing protein ;; DNA-binding bromodomain-containing protein; FUNCTIONS IN: DNA binding; INVOLVED IN: biological_process unknown; LOCATED IN: cellular_component unknown; EXPRESSED IN: 21 plant structures; EXPRESSED DURING: 13 growth stages; CONTAINS InterPro DOMAIN/s: Bromodomain, conserved site (InterPro:IPR018359), Bromodomain (InterPro:IPR001487); BEST Arabidopsis t…	5.73791	3.64809	3.1157	12.2451	14.6938	7.43872	2.47794	3.56001	3.79306	2.76088	3.65534	4.03448	21.031	23.2423	16.212	4.57128	6.4563	5.55409
AT1G07160	GO:0009507(chloroplast);GO:0004722(protein serine/threonine phosphatase activity)	Protein phosphatase 2C family protein ;; Protein phosphatase 2C family protein; FUNCTIONS IN: protein serine/threonine phosphatase activity, catalytic activity; INVOLVED IN: protein amino acid dephosphorylation; LOCATED IN: chloroplast, protein serine/threonine phosphatase complex; EXPRESSED IN: sperm cell; CONTAINS InterPro DOMAIN/s: Protein phosphatase 2C, manganese/magnesium aspartate binding …	0.043643	0.072805	0.121601	2.28172	0.648896	0.900745	0.0001	0.106939	0.064357	0.0001	0.0523	0.0001	2.04173	2.84001	3.22166	0.138326	0.158733	0.255966
AT3G21070	GO:0003951(NAD+ kinase activity);GO:0005737(cytoplasm);GO:0019363(pyridine nucleotide biosynthetic process);GO:0042736(NADH kinase activity);GO:0006741(NADP biosynthetic process);GO:0006741(NADP biosynthetic process)	NAD kinase 1 ;; NAD kinase 1 (NADK1); FUNCTIONS IN: NAD+ kinase activity, NADH kinase activity; INVOLVED IN: NADP biosynthetic process, response to virus, response to hydrogen peroxide, pyridine nucleotide biosynthetic process, response to ionizing radiation; LOCATED IN: cellular_component unknown; EXPRESSED IN: 14 plant structures; EXPRESSED DURING: 11 growth stages; CONTAINS InterPro DOMAIN/s: …	6.38269	6.74716	6.9899	30.9987	12.1961	14.7225	6.21589	8.9903	7.60906	6.83557	7.22462	7.51769	38.8409	38.069	58.771	12.4441	14.3161	13.1849
AT2G27830	NA		11.2844	16.7548	16.9114	28.7989	48.6438	53.062	23.4556	18.0972	14.7602	25.6864	24.2592	27.2264	18.2865	21.0219	20.1325	47.2303	48.9771	47.4549
AT5G52750	GO:0000165(MAPK cascade);GO:0046872(metal ion binding);GO:0009814(defense response, incompatible interaction);GO:0005634(nucleus)	Heavy metal transport/detoxification superfamily protein ;; Heavy metal transport/detoxification superfamily protein ; FUNCTIONS IN: metal ion binding; INVOLVED IN: metal ion transport; LOCATED IN: cellular_component unknown; EXPRESSED IN: 20 plant structures; EXPRESSED DURING: 12 growth stages; CONTAINS InterPro DOMAIN/s: Heavy metal transport/detoxification protein (InterPro:IPR006121); BEST Ar…	36.8484	67.8708	65.0216	148.592	275.029	152.376	30.9007	41.7548	18.6787	45.2907	41.0906	43.0831	251.38	221.956	298.406	50.9055	54.3192	55.2373
AT1G25560	GO:0003700(sequence-specific DNA binding transcription factor activity);GO:0003677(DNA binding);GO:0048573(photoperiodism, flowering);GO:0030003(cellular cation homeostasis);GO:0070838(divalent metal ion transport);GO:0005634(nucleus);GO:0009873(ethylene-activated signaling pathway)	AP2/B3 transcription factor family protein ;; TEMPRANILLO 1 (TEM1); FUNCTIONS IN: DNA binding, sequence-specific DNA binding transcription factor activity; INVOLVED IN: photoperiodism, flowering, ethylene mediated signaling pathway; LOCATED IN: chloroplast; EXPRESSED IN: 22 plant structures; EXPRESSED DURING: 13 growth stages; CONTAINS InterPro DOMAIN/s: DNA-binding, integrase-type (InterPro:IPR0…	11.5702	17.9757	17.5603	27.9454	83.7076	50.8212	27.9279	33.6491	20.4235	25.5649	27.433	27.2364	30.858	36.7025	41.9902	21.2823	27.2433	26.9414
AT4G37070	GO:0045735(nutrient reservoir activity);GO:0009507(chloroplast);GO:0010311(lateral root formation);GO:0004620(phospholipase activity);GO:0004620(phospholipase activity)	Acyl transferase/acyl hydrolase/lysophospholipase superfamily protein ;; PLP1; CONTAINS InterPro DOMAIN/s: Acyl transferase/acyl hydrolase/lysophospholipase (InterPro:IPR016035), Patatin (InterPro:IPR002641); BEST Arabidopsis thaliana protein match is: PATATIN-like protein 5 (TAIR:AT4G37060.1); Has 2116 Blast hits to 2106 proteins in 385 species: Archae - 0; Bacteria - 498; Metazoa - 234; Fungi -…	0.464916	1.7879	2.5675	0.0001	0.0001	0.0815276	0.0001	0.0397586	0.0503849	0.0001	0.0001	0.0001	0.0001	0.0001	0.0263693	0.129468	0.0001	0.126905
AT1G67530	GO:0005634(nucleus);GO:0005634(nucleus)	ARM repeat superfamily protein ;; ARM repeat superfamily protein; FUNCTIONS IN: ubiquitin-protein ligase activity, binding; INVOLVED IN: protein ubiquitination; LOCATED IN: ubiquitin ligase complex; EXPRESSED IN: 24 plant structures; EXPRESSED DURING: 15 growth stages; CONTAINS InterPro DOMAIN/s: U box domain (InterPro:IPR003613), Armadillo-like helical (InterPro:IPR011989), Armadillo (InterPro:I…	3.69459	3.65498	3.16104	11.833	7.78853	7.59104	4.37931	4.96587	5.17137	3.93574	5.16388	4.37706	10.8426	11.4922	16.8354	5.27753	6.67072	6.29332
AT5G20960	GO:0004031(aldehyde oxidase activity);GO:0009851(auxin biosynthetic process);GO:0009688(abscisic acid biosynthetic process);GO:0050302(indole-3-acetaldehyde oxidase activity);GO:0050302(indole-3-acetaldehyde oxidase activity)	aldehyde oxidase 1 ;; aldehyde oxidase 1 (AO1); CONTAINS InterPro DOMAIN/s: Aldehyde oxidase/xanthine dehydrogenase (InterPro:IPR016208), Ferredoxin (InterPro:IPR001041), Molybdopterin dehydrogenase, FAD-binding (InterPro:IPR002346), Beta-grasp fold, ferredoxin-type (InterPro:IPR012675), [2Fe-2S]-binding (InterPro:IPR002888), FAD-binding, type 2 (InterPro:IPR016166), CO dehydrogenase flavoprotein…	4.59955	3.20781	3.53887	1.25503	0.499474	0.602241	0.733701	0.37303	0.460482	0.220366	0.349316	0.407373	0.628047	0.722391	0.41799	1.77368	2.31456	2.13044
AT4G18280	GO:0003674(molecular_function);GO:0008150(biological_process);GO:0005575(cellular_component)	glycine-rich cell wall protein-related ;; glycine-rich cell wall protein-related; Has 30201 Blast hits to 17322 proteins in 780 species: Archae - 12; Bacteria - 1396; Metazoa - 17338; Fungi - 3422; Plants - 5037; Viruses - 0; Other Eukaryotes - 2996 (source: NCBI BLink).	27.5269	18.4193	17.5015	55.7703	38.5359	49.6399	19.5956	33.2061	30.2267	28.7541	24.4111	22.7359	38.15	37.9675	69.3898	17.3012	18.0314	16.8728
AT3G53600	GO:0006355(regulation of transcription, DNA-templated);GO:0010200(response to chitin);GO:0003700(sequence-specific DNA binding transcription factor activity);GO:0035556(intracellular signal transduction);GO:0003676(nucleic acid binding);GO:0002679(respiratory burst involved in defense response);GO:0008270(zinc ion binding);GO:0005634(nucleus)	C2H2-type zinc finger family protein ;; C2H2-type zinc finger family protein; FUNCTIONS IN: sequence-specific DNA binding transcription factor activity, zinc ion binding, nucleic acid binding; INVOLVED IN: response to chitin, regulation of transcription; LOCATED IN: intracellular; CONTAINS InterPro DOMAIN/s: Zinc finger, C2H2-like (InterPro:IPR015880), Zinc finger, C2H2-type (InterPro:IPR007087);…	0.267457	0.780321	0.221037	5.49406	11.565	2.00706	0.16772	0.0001	0.0001	0.0001	0.041753	0.0001	15.8215	15.9541	13.22	7.62031	5.4019	6.69727
AT4G12410	GO:0009733(response to auxin);GO:0005739(mitochondrion);GO:0003674(molecular_function)	SAUR-like auxin-responsive protein family ;; SAUR-like auxin-responsive protein family ; CONTAINS InterPro DOMAIN/s: Auxin responsive SAUR protein (InterPro:IPR003676); BEST Arabidopsis thaliana protein match is: SAUR-like auxin-responsive protein family (TAIR:AT4G22620.1); Has 1137 Blast hits to 1128 proteins in 26 species: Archae - 0; Bacteria - 0; Metazoa - 0; Fungi - 0; Plants - 1136; Viruses…	0.645232	0.187186	0.206217	2.8211	5.02957	2.58511	0.349114	0.402256	0.275931	0.177244	0.17988	0.0001	3.88449	4.0703	3.83599	0.803703	0.775075	1.33769
AT4G01080	GO:0008150(biological_process)	TRICHOME BIREFRINGENCE-LIKE 26 ;; TRICHOME BIREFRINGENCE-LIKE 26 (TBL26); CONTAINS InterPro DOMAIN/s: Protein of unknown function DUF231, plant (InterPro:IPR004253); BEST Arabidopsis thaliana protein match is: TRICHOME BIREFRINGENCE-LIKE 25 (TAIR:AT1G01430.1); Has 1341 Blast hits to 1324 proteins in 34 species: Archae - 0; Bacteria - 0; Metazoa - 0; Fungi - 2; Plants - 1336; Viruses - 0; Other Eu…	14.0776	7.84424	7.31969	14.0564	150.997	20.8954	18.2882	26.3719	31.5305	20.9915	25.3524	25.0905	26.5212	31.2193	13.7785	27.7138	28.5599	26.1193
AT2G41850	GO:0009830(cell wall modification involved in abscission);GO:0010047(fruit dehiscence);GO:0010227(floral organ abscission);GO:0005576(extracellular region);GO:0004650(polygalacturonase activity);GO:0009901(anther dehiscence);GO:0005975(carbohydrate metabolic process)	polygalacturonase abscission zone A. thaliana ;; polygalacturonase abscission zone A. thaliana (PGAZAT); FUNCTIONS IN: polygalacturonase activity; INVOLVED IN: cell wall modification involved in abscission, fruit dehiscence, floral organ abscission, anther dehiscence, carbohydrate metabolic process; LOCATED IN: endomembrane system; EXPRESSED IN: 6 plant structures; EXPRESSED DURING: 4 anthesis; C…	0.0001	10.2757	10.2004	0.060038	0.0001	0.0001	0.0001	0.0001	0.0001	0.0001	0.0001	0.0001	0.0001	0.0001	0.0001	0.174561	0.141255	0.319788
AT1G66760	GO:0009611(response to wounding);GO:0005886(plasma membrane);GO:0009753(response to jasmonic acid);GO:0016020(membrane);GO:0015297(antiporter activity);GO:0005215(transporter activity);GO:0009695(jasmonic acid biosynthetic process);GO:0009620(response to fungus);GO:0009620(response to fungus)	MATE efflux family protein ;; MATE efflux family protein; FUNCTIONS IN: antiporter activity, drug transmembrane transporter activity, transporter activity; INVOLVED IN: response to wounding; LOCATED IN: membrane; EXPRESSED IN: 17 plant structures; EXPRESSED DURING: 11 growth stages; CONTAINS InterPro DOMAIN/s: MATE family transporter related protein (InterPro:IPR015521), Multi antimicrobial extru…	6.68548	1.34004	1.84275	28.4795	12.4165	4.91218	1.71788	0.814225	1.18282	2.52145	2.13997	1.57718	32.0182	32.6549	48.7966	11.6922	14.1999	14.3551
AT3G12610	GO:0042493(response to drug);GO:0000166(nucleotide binding);GO:0005886(plasma membrane);GO:0009507(chloroplast);GO:0007165(signal transduction);GO:0009650(UV protection);GO:0009411(response to UV)	Leucine-rich repeat (LRR) family protein ;; DNA-DAMAGE REPAIR/TOLERATION 100 (DRT100); CONTAINS InterPro DOMAIN/s: Leucine-rich repeat-containing N-terminal domain, type 2 (InterPro:IPR013210), Leucine-rich repeat (InterPro:IPR001611); BEST Arabidopsis thaliana protein match is: Leucine-rich repeat (LRR) family protein (TAIR:AT3G20820.1); Has 34126 Blast hits to 33731 proteins in 4830 species: Ar…	46.8099	24.1611	24.088	11.7738	3.77787	7.34635	19.0082	19.9348	35.3423	13.6702	15.3635	15.4699	8.60654	8.81655	7.97236	13.5814	16.1045	16.5813
AT1G56510	GO:0009817(defense response to fungus, incompatible interaction);GO:0006952(defense response)	Disease resistance protein (TIR-NBS-LRR class) ;; WHITE RUST RESISTANCE 4 (WRR4); FUNCTIONS IN: transmembrane receptor activity, nucleoside-triphosphatase activity, nucleotide binding, ATP binding; INVOLVED IN: defense response to fungus, incompatible interaction, defense response; LOCATED IN: intrinsic to membrane; EXPRESSED IN: 17 plant structures; EXPRESSED DURING: 10 growth stages; CONTAINS I…	3.53957	8.96453	10.2817	28.6946	28.7247	23.7196	17.0026	19.1445	13.7395	8.00742	9.35359	9.44213	51.45	55.3469	69.7914	12.0111	14.0139	13.5308
AT3G63380	GO:0030968(endoplasmic reticulum unfolded protein response);GO:0006882(cellular zinc ion homeostasis);GO:0009624(response to nematode);GO:0002679(respiratory burst involved in defense response);GO:0005388(calcium-transporting ATPase activity);GO:0010200(response to chitin);GO:0006816(calcium ion transport);GO:0005516(calmodulin binding)	ATPase E1-E2 type family protein / haloacid dehalogenase-like hydrolase family protein ;; ATPase E1-E2 type family protein / haloacid dehalogenase-like hydrolase family protein; FUNCTIONS IN: calcium-transporting ATPase activity, calmodulin binding; INVOLVED IN: calcium ion transport, cation transport, metabolic process, ATP biosynthetic process; LOCATED IN: membrane; EXPRESSED IN: 11 plant struc…	3.59461	11.0543	10.7976	2.42202	1.48825	0.641588	1.09742	0.629643	0.607297	0.593123	0.594166	0.410969	1.50237	2.19713	1.69975	6.62731	8.95319	8.25605
AT1G67980	GO:0009809(lignin biosynthetic process);GO:0005737(cytoplasm);GO:0042409(caffeoyl-CoA O-methyltransferase activity);GO:0005829(cytosol);GO:0005829(cytosol)	caffeoyl-CoA 3-O-methyltransferase ;; caffeoyl-CoA 3-O-methyltransferase (CCOAMT); CONTAINS InterPro DOMAIN/s: O-methyltransferase, family 3 (InterPro:IPR002935); BEST Arabidopsis thaliana protein match is: S-adenosyl-L-methionine-dependent methyltransferases superfamily protein (TAIR:AT1G67990.1); Has 30201 Blast hits to 17322 proteins in 780 species: Archae - 12; Bacteria - 1396; Metazoa - 1733…	2.76699	8.45971	8.19033	0.937271	0.30287	0.105552	0.260834	0.153698	0.235263	0.103877	0.0001	0.111118	0.476785	0.360331	0.147527	19.0297	18.0474	19.0344
AT1G56520	GO:0006952(defense response);GO:0006952(defense response)	Disease resistance protein (TIR-NBS-LRR class) family ;; Disease resistance protein (TIR-NBS-LRR class) family; FUNCTIONS IN: transmembrane receptor activity, nucleoside-triphosphatase activity, nucleotide binding, ATP binding; INVOLVED IN: signal transduction, apoptosis, defense response, innate immune response; LOCATED IN: intrinsic to membrane; CONTAINS InterPro DOMAIN/s: ATPase, AAA+ type, co…	2.74577	4.43509	4.85735	13.8597	12.6837	7.87235	5.11418	4.85304	4.23511	4.54959	5.36802	5.36717	17.9919	18.8653	18.2479	4.60916	4.7643	4.75798
AT2G44230	GO:0009507(chloroplast);GO:0003674(molecular_function)	Plant protein of unknown function (DUF946) ;; Plant protein of unknown function (DUF946); FUNCTIONS IN: molecular_function unknown; INVOLVED IN: N-terminal protein myristoylation; LOCATED IN: chloroplast; EXPRESSED IN: 21 plant structures; EXPRESSED DURING: 12 growth stages; CONTAINS InterPro DOMAIN/s: Protein of unknown function DUF946 (InterPro:IPR009291); BEST Arabidopsis thaliana protein matc…	11.0049	15.0289	12.8853	34.3003	34.7549	28.2919	16.5887	20.8702	26.3851	17.9843	21.2545	21.2716	43.1867	49.7214	50.7795	15.75	19.342	20.0406
AT5G22690	GO:0006952(defense response);GO:0005737(cytoplasm)	Disease resistance protein (TIR-NBS-LRR class) family ;; Disease resistance protein (TIR-NBS-LRR class) family; FUNCTIONS IN: transmembrane receptor activity, ATP binding; INVOLVED IN: signal transduction, defense response, apoptosis, innate immune response; LOCATED IN: intrinsic to membrane; EXPRESSED IN: 20 plant structures; EXPRESSED DURING: 13 growth stages; CONTAINS InterPro DOMAIN/s: NB-ARC…	1.6793	2.23429	1.46948	10.0078	3.70065	4.42897	1.51544	1.9337	1.56193	0.956637	1.26797	1.71036	8.93614	10.3159	16.9103	1.38278	1.75827	1.58086
AT1G26410	GO:0071456(cellular response to hypoxia);GO:0005737(cytoplasm);GO:0009055(electron carrier activity)	FAD-binding Berberine family protein ;; FAD-binding Berberine family protein; FUNCTIONS IN: electron carrier activity, oxidoreductase activity, FAD binding, catalytic activity; LOCATED IN: cellular_component unknown; CONTAINS InterPro DOMAIN/s: FAD-binding, type 2 (InterPro:IPR016166), Berberine/berberine-like (InterPro:IPR012951), FAD linked oxidase, N-terminal (InterPro:IPR006094); BEST Arabido…	0.758203	3.12342	3.09586	0.168098	0.017147	0.0001	0.066926	0.0001	0.048464	0.0001	0.0001	0.01351	0.010198	0.072453	0.045209	0.0001	0.047774	0.0001
AT3G15790	GO:0008327(methyl-CpG binding);GO:0005634(nucleus);GO:0003677(DNA binding)	methyl-CPG-binding domain 11 ;; methyl-CPG-binding domain 11 (MBD11); FUNCTIONS IN: methyl-CpG binding, DNA binding; INVOLVED IN: biological_process unknown; LOCATED IN: nucleus; EXPRESSED IN: 22 plant structures; EXPRESSED DURING: 13 growth stages; CONTAINS InterPro DOMAIN/s: DNA-binding, integrase-type (InterPro:IPR016177), Methyl-CpG DNA binding (InterPro:IPR001739); BEST Arabidopsis thaliana …	31.336	13.1899	15.7001	38.354	85.3361	41.3115	33.9195	41.7262	46.778	25.5049	23.5233	24.6192	65.7656	70.8918	62.7758	48.8082	53.6493	50.6419
AT1G58140	NA	transposable element gene ;; copia-like retrotransposon family, has a 1.6e-253 P-value blast match to gb|AAO73529.1| gag-pol polyprotein (Glycine max) (SIRE1) (Ty1_Copia-family)	0.137032	0.251405	0.346683	1.421	1.58109	1.73905	0.072669	0.067203	0.061607	0.28417	0.36504	0.336971	2.09726	1.68329	3.08188	0.165238	0.191378	0.265231
AT2G45680	GO:0006355(regulation of transcription, DNA-templated);GO:0005634(nucleus);GO:0008361(regulation of cell size);GO:0003700(sequence-specific DNA binding transcription factor activity);GO:0048364(root development);GO:1900056(negative regulation of leaf senescence)	TCP family transcription factor ;; TCP family transcription factor ; CONTAINS InterPro DOMAIN/s: Transcription factor, TCP (InterPro:IPR005333), Transcription factor TCP subgroup (InterPro:IPR017887); BEST Arabidopsis thaliana protein match is: TCP family transcription factor (TAIR:AT5G51910.2); Has 1218 Blast hits to 581 proteins in 105 species: Archae - 0; Bacteria - 18; Metazoa - 103; Fungi - …	4.11802	4.00688	5.43213	13.1846	11.53	12.1465	5.62283	7.21188	6.67595	2.81844	3.03068	3.1984	9.0085	8.5939	16.8666	6.08283	7.48281	7.27422
AT2G27260	GO:0008150(biological_process);GO:0009506(plasmodesma);GO:0003674(molecular_function);GO:0005634(nucleus)	Late embryogenesis abundant (LEA) hydroxyproline-rich glycoprotein family ;; Late embryogenesis abundant (LEA) hydroxyproline-rich glycoprotein family; CONTAINS InterPro DOMAIN/s: Late embryogenesis abundant protein, group 2 (InterPro:IPR004864); BEST Arabidopsis thaliana protein match is: hydroxyproline-rich glycoprotein family protein (TAIR:AT3G52460.1); Has 868 Blast hits to 868 proteins in 31…	14.6287	6.35574	6.30988	38.0342	18.6456	19.1335	9.48356	9.34967	7.90288	10.9613	8.48018	8.44581	23.1422	18.9544	28.1569	13.1438	10.2183	11.0742
AT1G11960	GO:0003674(molecular_function);GO:0005576(extracellular region);GO:0005886(plasma membrane)	ERD (early-responsive to dehydration stress) family protein ;; ERD (early-responsive to dehydration stress) family protein; FUNCTIONS IN: molecular_function unknown; INVOLVED IN: biological_process unknown; LOCATED IN: plasma membrane; EXPRESSED IN: 22 plant structures; EXPRESSED DURING: 13 growth stages; CONTAINS InterPro DOMAIN/s: Protein of unknown function DUF221 (InterPro:IPR003864); BEST Ar…	5.01801	6.41718	6.66068	39.8507	9.20885	14.7702	5.60528	7.42458	5.49973	5.73003	6.01126	6.55064	21.971	23.1622	47.9155	7.60698	8.46289	6.80923
AT3G44350	GO:0005634(nucleus);GO:0006355(regulation of transcription, DNA-templated);GO:0010200(response to chitin);GO:0003700(sequence-specific DNA binding transcription factor activity);GO:0007275(multicellular organismal development);GO:0007275(multicellular organismal development)	NAC domain containing protein 61 ;; NAC domain containing protein 61 (NAC061); CONTAINS InterPro DOMAIN/s: No apical meristem (NAM) protein (InterPro:IPR003441); BEST Arabidopsis thaliana protein match is: NAC domain containing protein 90 (TAIR:AT5G22380.1); Has 30201 Blast hits to 17322 proteins in 780 species: Archae - 12; Bacteria - 1396; Metazoa - 17338; Fungi - 3422; Plants - 5037; Viruses -…	0.5715	1.24159	1.7071	11.3416	8.7114	5.36917	1.4401	2.52426	0.817437	1.67519	1.93677	2.20308	19.606	20.7077	35.5029	0.532937	1.11977	0.962321
AT3G63280	GO:0016301(kinase activity);GO:0005886(plasma membrane);GO:0005886(plasma membrane)	NIMA-related kinase 4 ;; NIMA-related kinase 4 (NEK4); FUNCTIONS IN: protein serine/threonine kinase activity, protein kinase activity, kinase activity, ATP binding; INVOLVED IN: protein amino acid phosphorylation; LOCATED IN: cellular_component unknown; CONTAINS InterPro DOMAIN/s: Protein kinase, ATP binding site (InterPro:IPR017441), Protein kinase, catalytic domain (InterPro:IPR000719), Serine…	8.76014	0.753862	0.805099	0.233589	0.155562	0.129807	0.337378	0.229652	0.197519	0.18403	0.196099	0.101384	0.212539	0.424323	0.0630287	0.46773	0.453193	0.689245
AT4G19520	GO:0071456(cellular response to hypoxia);GO:0006952(defense response);GO:0005634(nucleus)	disease resistance protein (TIR-NBS-LRR class) family ;; disease resistance protein (TIR-NBS-LRR class) family; FUNCTIONS IN: transmembrane receptor activity, ATP binding; INVOLVED IN: signal transduction, apoptosis, defense response, innate immune response; LOCATED IN: intrinsic to membrane; CONTAINS InterPro DOMAIN/s: NB-ARC (InterPro:IPR002182), Leucine-rich repeat (InterPro:IPR001611), Diseas…	3.09105	6.78178	6.11786	24.7733	15.5836	12.6503	6.27508	7.41082	6.32106	5.29829	7.86229	7.74245	27.0334	30.8459	35.0321	7.07382	9.78833	8.5472
AT1G11210	GO:0009737(response to abscisic acid);GO:0009414(response to water deprivation);GO:0003674(molecular_function);GO:0009409(response to cold);GO:0006979(response to oxidative stress)	Protein of unknown function (DUF761) ;; Protein of unknown function (DUF761); FUNCTIONS IN: molecular_function unknown; INVOLVED IN: response to oxidative stress; LOCATED IN: endomembrane system; EXPRESSED IN: 10 plant structures; EXPRESSED DURING: LP.06 six leaves visible, LP.04 four leaves visible, 4 anthesis, petal differentiation and expansion stage; CONTAINS InterPro DOMAIN/s: Protein of unk…	19.1972	42.8689	44.0183	72.1107	137.397	189.368	4.53518	8.11116	6.52211	40.8381	41.7375	43.8354	61.1916	65.7974	152.618	9.42116	9.10754	9.41719
AT3G11840	GO:0006612(protein targeting to membrane);GO:0009862(systemic acquired resistance, salicylic acid mediated signaling pathway);GO:0002679(respiratory burst involved in defense response);GO:0000165(MAPK cascade);GO:0006499(N-terminal protein myristoylation);GO:0042742(defense response to bacterium);GO:0009693(ethylene biosynthetic process);GO:0009867(jasmonic acid mediated signaling pathway);GO:000…	plant U-box 24 ;; plant U-box 24 (PUB24); FUNCTIONS IN: ubiquitin-protein ligase activity, binding; INVOLVED IN: respiratory burst involved in defense response, protein autoubiquitination, response to chitin, defense response; LOCATED IN: ubiquitin ligase complex; EXPRESSED IN: 21 plant structures; EXPRESSED DURING: 10 growth stages; CONTAINS InterPro DOMAIN/s: U box domain (InterPro:IPR003613), …	6.04624	9.75464	8.66143	18.3517	34.2045	17.2459	5.02545	4.72091	3.69805	5.35324	6.0321	6.16213	30.2736	31.6212	48.3365	12.3613	13.7426	12.4005
AT1G52720	NA		37.1866	17.543	20.152	51.0104	124.998	41.5472	18.5387	22.2465	24.6673	24.3603	22.8198	23.8723	137.847	128.018	116.607	30.126	32.0937	31.8434
AT3G14680	GO:0019825(oxygen binding);GO:0000041(transition metal ion transport)	cytochrome P450, family 72, subfamily A, polypeptide 14 ;; "cytochrome P450, family 72, subfamily A, polypeptide 14" (CYP72A14); FUNCTIONS IN: electron carrier activity, monooxygenase activity, iron ion binding, oxygen binding, heme binding; INVOLVED IN: oxidation reduction; LOCATED IN: endomembrane system; EXPRESSED IN: hypocotyl, root; CONTAINS InterPro DOMAIN/s: Cytochrome P450 (InterPro:IPR00…	1.61769	0.922064	1.11403	0.106146	0.068191	0.088947	0.44549	0.13481	0.283815	0.133467	0.046564	0.123643	0.140793	0.0001	0.171814	0.506376	0.335231	0.61566
AT2G26190	GO:0005516(calmodulin binding)	calmodulin-binding family protein ;; calmodulin-binding family protein; FUNCTIONS IN: calmodulin binding; INVOLVED IN: N-terminal protein myristoylation; EXPRESSED IN: 22 plant structures; EXPRESSED DURING: 13 growth stages; CONTAINS InterPro DOMAIN/s: IQ calmodulin-binding region (InterPro:IPR000048); BEST Arabidopsis thaliana protein match is: calmodulin-binding family protein (TAIR:AT4G33050.3…	19.279	27.1072	26.5216	114.24	85.5855	39.0177	19.8796	23.2789	15.8161	28.2798	31.4822	32.3091	107.357	113.329	127.001	24.5016	30.1856	28.3266
AT1G78850	GO:0009505(plant-type cell wall);GO:0005774(vacuolar membrane);GO:0005886(plasma membrane);GO:0048046(apoplast);GO:0005618(cell wall);GO:0030246(carbohydrate binding);GO:0005794(Golgi apparatus);GO:0005829(cytosol)	D-mannose binding lectin protein with Apple-like carbohydrate-binding domain ;; D-mannose binding lectin protein with Apple-like carbohydrate-binding domain; FUNCTIONS IN: sugar binding; LOCATED IN: apoplast, cell wall, plasma membrane, plant-type cell wall; EXPRESSED IN: phloem, stem, guard cell, cultured cell, callus; CONTAINS InterPro DOMAIN/s: Curculin-like (mannose-binding) lectin (InterPro:…	59.9525	49.7182	48.4256	126.792	123.285	140.336	48.1013	111.219	89.3839	46.2169	52.1608	51.3842	126.151	140.007	224.657	85.0563	90.2619	89.2742
AT1G14250	GO:0005773(vacuole);GO:0016787(hydrolase activity);GO:0005886(plasma membrane)	GDA1/CD39 nucleoside phosphatase family protein ;; GDA1/CD39 nucleoside phosphatase family protein; FUNCTIONS IN: hydrolase activity; INVOLVED IN: biological_process unknown; LOCATED IN: vacuole; EXPRESSED IN: male gametophyte, cultured cell, pollen tube; EXPRESSED DURING: L mature pollen stage, M germinated pollen stage; CONTAINS InterPro DOMAIN/s: Nucleoside phosphatase GDA1/CD39 (InterPro:IPR0…	32.1059	9.25514	7.4133	77.6048	115.801	19.1049	16.804	27.7561	21.7205	95.0953	119.844	120.435	193.326	196.159	73.0285	141.386	180.163	182.761
AT2G20150	NA		0.059319	0.084554	0.0001	0.765165	1.68305	0.492525	0.0001	0.0001	0.0001	0.074145	0.058591	0.0001	0.752676	0.892658	0.750922	0.114419	0.089092	0.131749
AT4G23600	GO:0042538(hyperosmotic salinity response);GO:0009072(aromatic amino acid family metabolic process);GO:0009695(jasmonic acid biosynthetic process);GO:0006520(cellular amino acid metabolic process);GO:0010188(response to microbial phytotoxin);GO:0009058(biosynthetic process);GO:0044272(sulfur compound biosynthetic process);GO:0009753(response to jasmonic acid);GO:0008652(cellular amino acid biosyn…	Tyrosine transaminase family protein ;; CORONATINE INDUCED 1 (CORI3); FUNCTIONS IN: cystathionine beta-lyase activity, transaminase activity; INVOLVED IN: in 8 processes; LOCATED IN: apoplast, vacuole; EXPRESSED IN: 18 plant structures; EXPRESSED DURING: 14 growth stages; CONTAINS InterPro DOMAIN/s: Aminotransferase, class I/classII (InterPro:IPR004839), Pyridoxal phosphate-dependent transferase,…	220.525	145.247	140.494	151.685	2997.06	530.259	279.376	483.915	553.857	293.395	357.874	361.792	886.447	964.353	695.999	799.414	915.029	921.161
AT1G09970	GO:0004672(protein kinase activity);GO:0007165(signal transduction);GO:0048443(stamen development);GO:0009627(systemic acquired resistance);GO:0046777(protein autophosphorylation);GO:0006499(N-terminal protein myristoylation);GO:0002237(response to molecule of bacterial origin);GO:0006612(protein targeting to membrane);GO:0005886(plasma membrane);GO:0004674(protein serine/threonine kinase activit…	Leucine-rich receptor-like protein kinase family protein ;; LRR XI-23; FUNCTIONS IN: protein serine/threonine kinase activity, protein kinase activity, kinase activity, ATP binding; INVOLVED IN: protein amino acid phosphorylation, transmembrane receptor protein tyrosine kinase signaling pathway, protein amino acid autophosphorylation; LOCATED IN: plasma membrane; EXPRESSED IN: 22 plant structures…	25.1891	23.6058	24.6527	76.7813	75.713	44.8395	27.2791	30.5787	23.3538	18.4493	23.2297	20.5731	100.418	115.965	149.374	35.1804	39.4909	38.3129
AT1G13300	GO:0006355(regulation of transcription, DNA-templated);GO:0000041(transition metal ion transport);GO:0016036(cellular response to phosphate starvation);GO:0003700(sequence-specific DNA binding transcription factor activity);GO:0080022(primary root development);GO:0003677(DNA binding);GO:0005634(nucleus)	myb-like transcription factor family protein ;; HYPERSENSITIVITY TO LOW PI-ELICITED PRIMARY ROOT SHORTENING 1 (HRS1); CONTAINS InterPro DOMAIN/s: Homeodomain-like (InterPro:IPR009057), Myb, DNA-binding (InterPro:IPR014778), HTH transcriptional regulator, Myb-type, DNA-binding (InterPro:IPR017930), Myb-like DNA-binding domain, SHAQKYF class (InterPro:IPR006447), Homeodomain-related (InterPro:IPR01…	1.15161	0.916222	1.00466	0.054783	0.061863	0.0001	0.282934	0.301676	0.256181	0.04482	0.068057	0.052928	0.057868	0.0001	0.0001	4.62786	4.75704	5.43562
AT5G39785	GO:0005634(nucleus);GO:0005634(nucleus)	Protein of unknown function (DUF1666) ;; FUNCTIONS IN: structural constituent of ribosome; INVOLVED IN: translation; LOCATED IN: ribosome, intracellular; EXPRESSED IN: 23 plant structures; EXPRESSED DURING: 14 growth stages; CONTAINS InterPro DOMAIN/s: Ribosomal protein L34e (InterPro:IPR008195), Protein of unknown function DUF1666 (InterPro:IPR012870); BEST Arabidopsis thaliana protein match is:…	2.3123	2.75934	2.57921	8.76981	9.44303	5.32222	1.96576	1.36431	1.31272	2.00545	2.77823	2.13627	6.11481	7.64762	8.5683	3.64501	4.45607	4.40078
AT1G28600	GO:0005576(extracellular region);GO:0005618(cell wall);GO:0005618(cell wall)	GDSL-like Lipase/Acylhydrolase superfamily protein ;; GDSL-like Lipase/Acylhydrolase superfamily protein; FUNCTIONS IN: hydrolase activity, acting on ester bonds, carboxylesterase activity; INVOLVED IN: lipid metabolic process; LOCATED IN: cell wall; EXPRESSED IN: 18 plant structures; EXPRESSED DURING: 9 growth stages; CONTAINS InterPro DOMAIN/s: Lipase, GDSL (InterPro:IPR001087); BEST Arabidopsi…	18.0012	30.1054	27.3965	58.0111	106.361	65.1272	21.4913	33.1488	27.4429	25.1116	26.3841	25.7306	54.4253	57.2011	70.1275	32.4934	35.2975	34.1276
AT4G30280	GO:0080039(xyloglucan endotransglucosylase activity);GO:0016798(hydrolase activity, acting on glycosyl bonds);GO:0010411(xyloglucan metabolic process);GO:0005794(Golgi apparatus);GO:0005576(extracellular region)	xyloglucan endotransglucosylase/hydrolase 18 ;; xyloglucan endotransglucosylase/hydrolase 18 (XTH18); FUNCTIONS IN: hydrolase activity, acting on glycosyl bonds, xyloglucan endotransglucosylase activity; INVOLVED IN: xyloglucan metabolic process; LOCATED IN: endomembrane system, apoplast, cell wall; EXPRESSED IN: 13 plant structures; EXPRESSED DURING: 7 growth stages; CONTAINS InterPro DOMAIN/s: …	1.21543	0.113853	0.291993	34.2949	0.934497	1.11599	0.479921	0.276616	0.255015	0.600934	0.638307	0.496759	25.3985	26.4653	24.7616	10.8568	12.2592	12.0437
AT3G54000	NA		1.62166	0.846728	1.05803	13.5693	2.06824	3.51421	0.599476	1.27878	1.23487	1.12212	1.23492	1.3835	3.9081	3.26386	4.06177	0.919565	1.29547	0.728463
AT3G46280	GO:0043090(amino acid import);GO:0002679(respiratory burst involved in defense response);GO:0006857(oligopeptide transport);GO:0005576(extracellular region);GO:0006865(amino acid transport);GO:0010200(response to chitin);GO:0006888(ER to Golgi vesicle-mediated transport)	protein kinase-related ;; protein kinase-related; FUNCTIONS IN: molecular_function unknown; INVOLVED IN: biological_process unknown; LOCATED IN: endomembrane system; EXPRESSED IN: 6 plant structures; EXPRESSED DURING: 4 anthesis, petal differentiation and expansion stage; BEST Arabidopsis thaliana protein match is: receptor protein kinase-related (TAIR:AT3G46270.1); Has 639 Blast hits to 634 prot…	0.638216	4.33329	5.3338	0.166197	0.0001	0.0001	0.114444	0.0001	0.282607	0.019287	0.0001	0.0001	0.100394	0.361133	0.0001	1.87624	2.45796	1.97529
AT5G11070	NA		26.193	22.4688	22.5874	106.793	33.2584	56.4426	78.8976	85.766	84.4934	90.8546	75.2516	76.446	26.8671	24.5401	49.0214	50.019	42.0906	45.8314
AT1G15430	GO:0030968(endoplasmic reticulum unfolded protein response);GO:0003674(molecular_function);GO:0000165(MAPK cascade);GO:0009867(jasmonic acid mediated signaling pathway);GO:0009862(systemic acquired resistance, salicylic acid mediated signaling pathway);GO:0009738(abscisic acid-activated signaling pathway);GO:0009409(response to cold);GO:0042538(hyperosmotic salinity response);GO:0009863(salicylic…	Protein of unknown function (DUF1644) ;; Protein of unknown function (DUF1644); CONTAINS InterPro DOMAIN/s: Protein of unknown function DUF1644 (InterPro:IPR012866); BEST Arabidopsis thaliana protein match is: Protein of unknown function (DUF1644) (TAIR:AT1G80220.1); Has 273 Blast hits to 249 proteins in 14 species: Archae - 0; Bacteria - 0; Metazoa - 0; Fungi - 0; Plants - 273; Viruses - 0; Othe…	4.16508	3.18808	3.0382	11.5427	10.174	6.88009	4.35201	3.94412	3.6528	2.77541	2.84788	2.55258	11.9829	12.2409	10.0605	8.5597	9.06994	9.28774
AT5G08790	GO:0009611(response to wounding);GO:0007275(multicellular organismal development);GO:0005634(nucleus);GO:0008361(regulation of cell size);GO:0009751(response to salicylic acid);GO:0043424(protein histidine kinase binding);GO:0009416(response to light stimulus);GO:0009620(response to fungus);GO:0009744(response to sucrose);GO:0009753(response to jasmonic acid)	NAC (No Apical Meristem) domain transcriptional regulator superfamily protein ;; ATAF2; CONTAINS InterPro DOMAIN/s: No apical meristem (NAM) protein (InterPro:IPR003441); BEST Arabidopsis thaliana protein match is: NAC domain containing protein 102 (TAIR:AT5G63790.1); Has 30201 Blast hits to 17322 proteins in 780 species: Archae - 12; Bacteria - 1396; Metazoa - 17338; Fungi - 3422; Plants - 5037;…	17.3516	32.7737	31.1304	71.2517	97.5726	73.3667	15.8665	16.8568	13.2548	23.5261	26.7169	25.8102	97.7404	110.864	103.739	26.7917	31.2534	29.8879
AT1G32910	GO:0016740(transferase activity);GO:0005737(cytoplasm)	HXXXD-type acyl-transferase family protein ;; HXXXD-type acyl-transferase family protein; FUNCTIONS IN: transferase activity, transferring acyl groups other than amino-acyl groups, transferase activity; INVOLVED IN: biological_process unknown; LOCATED IN: cellular_component unknown; CONTAINS InterPro DOMAIN/s: Transferase (InterPro:IPR003480); BEST Arabidopsis thaliana protein match is: HXXXD-typ…	0.109835	0.0001	0.03129	1.19945	0.814665	0.42818	0.0001	0.022753	0.0001	0.019996	0.0001	0.0001	3.44935	3.11894	2.04359	0.358881	0.099334	0.278849
AT5G65300	NA		4.53697	4.25449	5.36965	38.8113	9.36044	13.3965	2.80313	3.07486	3.2547	5.78409	4.22438	5.65433	39.6651	40.2134	58.8946	14.5939	16.7798	15.2539
AT4G37390	GO:0010279(indole-3-acetic acid amido synthetase activity);GO:0009733(response to auxin);GO:0005737(cytoplasm);GO:0010252(auxin homeostasis)	Auxin-responsive GH3 family protein ;; BRU6; CONTAINS InterPro DOMAIN/s: GH3 auxin-responsive promoter (InterPro:IPR004993); BEST Arabidopsis thaliana protein match is: Auxin-responsive GH3 family protein (TAIR:AT1G59500.1); Has 1707 Blast hits to 1543 proteins in 239 species: Archae - 1; Bacteria - 597; Metazoa - 55; Fungi - 2; Plants - 674; Viruses - 0; Other Eukaryotes - 378 (source: NCBI BLin…	1.95049	3.03021	2.71014	0.434783	0.232021	0.142429	0.02796	0.093268	0.038893	0.300416	0.353999	0.181171	0.267762	0.333541	0.208867	0.913136	1.09936	1.04802
AT3G52870	GO:0008150(biological_process);GO:0009507(chloroplast);GO:0005516(calmodulin binding)	IQ calmodulin-binding motif family protein ;; IQ calmodulin-binding motif family protein; CONTAINS InterPro DOMAIN/s: IQ calmodulin-binding region (InterPro:IPR000048); BEST Arabidopsis thaliana protein match is: calmodulin-binding family protein (TAIR:AT3G58480.1); Has 341 Blast hits to 277 proteins in 58 species: Archae - 0; Bacteria - 26; Metazoa - 0; Fungi - 100; Plants - 209; Viruses - 0; Ot…	21.3897	17.5764	16.6613	65.6462	51.4782	27.9932	26.5505	27.8809	31.4823	21.5857	23.2385	22.0825	84.1788	92.3253	65.405	34.2898	38.0704	37.046
AT2G29450	GO:0009407(toxin catabolic process);GO:0043295(glutathione binding);GO:0006979(response to oxidative stress);GO:0005737(cytoplasm);GO:0005886(plasma membrane);GO:0005829(cytosol);GO:0009694(jasmonic acid metabolic process);GO:0004364(glutathione transferase activity);GO:0009506(plasmodesma);GO:0009753(response to jasmonic acid)	glutathione S-transferase tau 5 ;; glutathione S-transferase tau 5 (GSTU5); FUNCTIONS IN: glutathione transferase activity, glutathione binding; INVOLVED IN: response to oxidative stress, toxin catabolic process; LOCATED IN: plasma membrane, cytoplasm; EXPRESSED IN: 23 plant structures; EXPRESSED DURING: 13 growth stages; CONTAINS InterPro DOMAIN/s: Thioredoxin fold (InterPro:IPR012335), Glutathi…	122.518	159.626	161.981	365.757	669.741	328.38	146.489	159.525	182.561	154.643	154.867	144.307	691.782	719.043	711.096	395.418	378.553	400.52
AT3G12500	GO:0005829(cytosol);GO:0005774(vacuolar membrane);GO:0009871(jasmonic acid and ethylene-dependent systemic resistance, ethylene mediated signaling pathway);GO:0015706(nitrate transport);GO:0004568(chitinase activity);GO:0005773(vacuole);GO:0046686(response to cadmium ion);GO:0005576(extracellular region);GO:0010167(response to nitrate);GO:0050832(defense response to fungus)	basic chitinase ;; basic chitinase (HCHIB); FUNCTIONS IN: chitinase activity; INVOLVED IN: response to cadmium ion, defense response to fungus, jasmonic acid and ethylene-dependent systemic resistance, ethylene mediated signaling pathway; LOCATED IN: plasma membrane, vacuole; EXPRESSED IN: 10 plant structures; EXPRESSED DURING: LP.06 six leaves visible, LP.04 four leaves visible, 4 anthesis, peta…	43.8003	2.05577	1.50513	0.900061	0.189941	0.889019	0.503696	0.681285	1.21021	0.60782	0.72169	0.491046	1.36084	1.18025	0.762006	10.3375	8.73386	11.4039
AT5G66690	GO:0009407(toxin catabolic process);GO:0010583(response to cyclopentenone);GO:0016757(transferase activity, transferring glycosyl groups);GO:0047209(coniferyl-alcohol glucosyltransferase activity);GO:0009808(lignin metabolic process);GO:0008194(UDP-glycosyltransferase activity);GO:0010359(regulation of anion channel activity);GO:0000041(transition metal ion transport)	UDP-Glycosyltransferase superfamily protein ;; UGT72E2; CONTAINS InterPro DOMAIN/s: UDP-glucuronosyl/UDP-glucosyltransferase (InterPro:IPR002213); BEST Arabidopsis thaliana protein match is: UDP-Glycosyltransferase superfamily protein (TAIR:AT5G26310.1); Has 1807 Blast hits to 1807 proteins in 277 species: Archae - 0; Bacteria - 0; Metazoa - 736; Fungi - 347; Plants - 385; Viruses - 0; Other Euka…	0.506187	2.12666	1.64004	0.089374	0.0001	0.0001	0.0001	0.0001	0.0001	0.064207	0.070179	0.035946	0.008176	0.0001	0.0001	0.057615	0.160776	0.022645
AT3G01420	GO:0071446(cellular response to salicylic acid stimulus);GO:0006979(response to oxidative stress);GO:0051707(response to other organism);GO:0050832(defense response to fungus);GO:0006826(iron ion transport);GO:0009627(systemic acquired resistance);GO:0010167(response to nitrate);GO:0009830(cell wall modification involved in abscission);GO:0012511(monolayer-surrounded lipid storage body);GO:004274…	Peroxidase superfamily protein ;; DOX1; FUNCTIONS IN: lipoxygenase activity; INVOLVED IN: in 6 processes; LOCATED IN: endomembrane system; EXPRESSED IN: 9 plant structures; EXPRESSED DURING: 4 anthesis; CONTAINS InterPro DOMAIN/s: Haem peroxidase (InterPro:IPR010255), Haem peroxidase, animal (InterPro:IPR002007); BEST Arabidopsis thaliana protein match is: alpha dioxygenase (TAIR:AT1G73680.1); Ha…	0.725328	34.4443	36.3788	1.46548	0.020744	0.048592	0.721963	0.320191	0.048798	0.0001	0.0001	0.0001	0.283141	0.609968	0.070551	4.5354	4.74548	5.85529
AT1G56540	GO:0006952(defense response);GO:0005634(nucleus)	Disease resistance protein (TIR-NBS-LRR class) family ;; Disease resistance protein (TIR-NBS-LRR class) family; FUNCTIONS IN: transmembrane receptor activity, nucleoside-triphosphatase activity, nucleotide binding, ATP binding; INVOLVED IN: signal transduction, defense response, apoptosis, innate immune response; LOCATED IN: intrinsic to membrane; EXPRESSED IN: 14 plant structures; EXPRESSED DURI…	0.595946	1.00439	0.99822	6.25551	2.79906	2.06766	0.540248	0.597042	0.820432	0.938181	0.99263	0.986541	4.47032	5.2857	4.47311	1.22978	1.37809	1.02194
AT1G15010	NA		3.40541	0.774041	0.516044	69.182	1.76847	4.29232	1.84566	1.63071	2.13805	7.31075	5.8173	5.10067	21.7976	17.5341	54.2904	16.3315	14.5359	13.9909
AT1G02660	GO:0005576(extracellular region);GO:0004806(triglyceride lipase activity);GO:0006629(lipid metabolic process)	alpha/beta-Hydrolases superfamily protein ;; alpha/beta-Hydrolases superfamily protein; FUNCTIONS IN: triglyceride lipase activity; INVOLVED IN: lipid metabolic process; LOCATED IN: cellular_component unknown; EXPRESSED IN: 24 plant structures; EXPRESSED DURING: 15 growth stages; CONTAINS InterPro DOMAIN/s: Lipase, class 3 (InterPro:IPR002921); BEST Arabidopsis thaliana protein match is: alpha/be…	1.85423	3.29345	4.02516	23.8025	5.45864	7.99419	0.66991	0.608803	1.07629	3.27766	3.59339	4.18088	9.0124	10.9131	17.6672	5.75733	6.87214	6.38149
AT4G23190	GO:0006979(response to oxidative stress);GO:0050832(defense response to fungus);GO:0010200(response to chitin);GO:0009611(response to wounding);GO:0030968(endoplasmic reticulum unfolded protein response);GO:0009816(defense response to bacterium, incompatible interaction);GO:0016301(kinase activity);GO:0004672(protein kinase activity);GO:0016020(membrane);GO:0005576(extracellular region)	cysteine-rich RLK (RECEPTOR-like protein kinase) 11 ;; cysteine-rich RLK (RECEPTOR-like protein kinase) 11 (CRK11); CONTAINS InterPro DOMAIN/s: Protein kinase, ATP binding site (InterPro:IPR017441), Protein kinase, catalytic domain (InterPro:IPR000719), Protein of unknown function DUF26 (InterPro:IPR002902), Serine-threonine/tyrosine-protein kinase (InterPro:IPR001245), Protein kinase-like domain…	2.59189	2.33106	2.37822	17.3005	4.91972	4.43893	1.65556	1.73228	1.07238	1.11816	0.854603	1.37961	16.2256	17.7072	26.2477	3.18011	2.62056	3.11207
AT3G45140	GO:0009535(chloroplast thylakoid membrane);GO:0006733(oxidoreduction coenzyme metabolic process);GO:0015994(chlorophyll metabolic process);GO:0034440(lipid oxidation);GO:0009570(chloroplast stroma);GO:0000023(maltose metabolic process);GO:0009507(chloroplast);GO:0008652(cellular amino acid biosynthetic process);GO:0019252(starch biosynthetic process);GO:0009108(coenzyme biosynthetic process);GO:0…	lipoxygenase 2 ;; lipoxygenase 2 (LOX2); FUNCTIONS IN: lipoxygenase activity; INVOLVED IN: in 7 processes; LOCATED IN: chloroplast thylakoid membrane, chloroplast stroma, chloroplast, chloroplast envelope; EXPRESSED IN: 24 plant structures; EXPRESSED DURING: 13 growth stages; CONTAINS InterPro DOMAIN/s: Lipoxygenase, iron binding site (InterPro:IPR020833), Lipoxygenase, C-terminal (InterPro:IPR01…	555.101	435.023	435.73	756.562	4302.28	1023.61	1242.95	1445.99	1660.49	856.749	1025.57	1026.16	1520.13	1676.76	1025.74	1693.5	2012.16	1958.48
AT4G01090	GO:0006857(oligopeptide transport);GO:0005634(nucleus);GO:0005515(protein binding)	Protein of unknown function (DUF3133) ;; Protein of unknown function (DUF3133); CONTAINS InterPro DOMAIN/s: Protein of unknown function DUF3133 (InterPro:IPR021480); BEST Arabidopsis thaliana protein match is: Protein of unknown function (DUF3133) (TAIR:AT1G01440.1); Has 1545 Blast hits to 1451 proteins in 231 species: Archae - 0; Bacteria - 62; Metazoa - 476; Fungi - 316; Plants - 452; Viruses -…	6.34957	4.76361	4.94882	17.8609	9.2643	10.182	5.70311	6.79519	6.07921	3.867	4.69587	5.23312	9.75552	11.4152	16.4628	5.50384	7.88734	5.89937
AT4G15440	GO:0009941(chloroplast envelope);GO:0006569(tryptophan catabolic process);GO:0009611(response to wounding);GO:0009684(indoleacetic acid biosynthetic process);GO:0006631(fatty acid metabolic process)	hydroperoxide lyase 1 ;; hydroperoxide lyase 1 (HPL1); FUNCTIONS IN: electron carrier activity, monooxygenase activity, iron ion binding, heme binding; INVOLVED IN: fatty acid metabolic process, response to wounding; LOCATED IN: chloroplast envelope; EXPRESSED IN: 22 plant structures; EXPRESSED DURING: 13 growth stages; CONTAINS InterPro DOMAIN/s: Cytochrome P450 (InterPro:IPR001128), Cytochrome …	21.4209	8.84959	9.60782	20.7053	75.61	28.8623	26.3283	25.3696	26.6838	20.4477	25.4306	23.7121	32.7	34.3547	21.186	44.6426	49.1394	50.0505
AT4G30440	GO:0005794(Golgi apparatus);GO:0005768(endosome);GO:0005802(trans-Golgi network);GO:0003824(catalytic activity);GO:0050378(UDP-glucuronate 4-epimerase activity);GO:0009225(nucleotide-sugar metabolic process)	UDP-D-glucuronate 4-epimerase 1 ;; UDP-D-glucuronate 4-epimerase 1 (GAE1); FUNCTIONS IN: UDP-glucuronate 4-epimerase activity, catalytic activity; INVOLVED IN: cellular metabolic process, carbohydrate metabolic process, nucleotide-sugar metabolic process, metabolic process; LOCATED IN: cellular_component unknown; EXPRESSED IN: 24 plant structures; EXPRESSED DURING: 15 growth stages; CONTAINS Inte…	43.8422	42.8507	42.7507	90.33	115.768	119.183	82.1957	126.821	119.048	52.0974	64.7612	61.419	80.8933	91.4684	125.265	59.1091	74.4091	70.5802
AT5G22540	GO:0009414(response to water deprivation);GO:0008150(biological_process);GO:0042538(hyperosmotic salinity response);GO:0009737(response to abscisic acid);GO:0005886(plasma membrane);GO:0009693(ethylene biosynthetic process);GO:0003674(molecular_function)	Plant protein of unknown function (DUF247) ;; Plant protein of unknown function (DUF247); CONTAINS InterPro DOMAIN/s: Protein of unknown function DUF247, plant (InterPro:IPR004158); BEST Arabidopsis thaliana protein match is: Plant protein of unknown function (DUF247) (TAIR:AT5G22550.2); Has 1140 Blast hits to 1020 proteins in 18 species: Archae - 0; Bacteria - 0; Metazoa - 0; Fungi - 0; Plants -…	0.582185	0.895071	1.04584	4.85851	7.12245	2.48954	0.220561	0.449232	0.534095	0.461092	0.384323	0.359903	5.42114	5.91757	6.28338	1.91748	2.47304	3.01921
AT1G14280	GO:0005886(plasma membrane);GO:0048366(leaf development);GO:0046777(protein autophosphorylation);GO:0009637(response to blue light);GO:0010155(regulation of proton transport);GO:0003674(molecular_function);GO:0009638(phototropism)	phytochrome kinase substrate 2 ;; phytochrome kinase substrate 2 (PKS2); BEST Arabidopsis thaliana protein match is: phytochrome kinase substrate 1 (TAIR:AT2G02950.1); Has 337 Blast hits to 325 proteins in 29 species: Archae - 0; Bacteria - 2; Metazoa - 13; Fungi - 6; Plants - 286; Viruses - 0; Other Eukaryotes - 30 (source: NCBI BLink).	7.01961	11.6368	12.9189	2.51502	1.52823	2.90894	13.588	16.0441	17.9826	6.97546	7.67226	7.94403	1.36529	1.22316	0.73183	10.5053	13.2639	14.4656
AT5G18030	GO:0003674(molecular_function);GO:0009733(response to auxin);GO:0005739(mitochondrion)	SAUR-like auxin-responsive protein family ;; SAUR-like auxin-responsive protein family ; CONTAINS InterPro DOMAIN/s: Auxin responsive SAUR protein (InterPro:IPR003676); BEST Arabidopsis thaliana protein match is: SAUR-like auxin-responsive protein family (TAIR:AT5G18020.1); Has 1807 Blast hits to 1807 proteins in 277 species: Archae - 0; Bacteria - 0; Metazoa - 736; Fungi - 347; Plants - 385; Vir…	5.10668	17.3422	17.4651	2.32335	0.650756	1.02208	7.27679	4.83569	8.81087	8.57484	9.60749	8.7487	1.98405	2.56144	0.502758	4.75425	3.70997	5.79594
AT1G07520	GO:0035556(intracellular signal transduction);GO:0005634(nucleus);GO:0003700(sequence-specific DNA binding transcription factor activity);GO:0010200(response to chitin);GO:0002679(respiratory burst involved in defense response)	GRAS family transcription factor ;; GRAS family transcription factor; CONTAINS InterPro DOMAIN/s: Transcription factor GRAS (InterPro:IPR005202); BEST Arabidopsis thaliana protein match is: GRAS family transcription factor (TAIR:AT2G29065.1); Has 2426 Blast hits to 2385 proteins in 289 species: Archae - 0; Bacteria - 8; Metazoa - 3; Fungi - 0; Plants - 2411; Viruses - 0; Other Eukaryotes - 4 (sou…	2.06377	3.03674	2.8283	8.57305	7.71346	6.31268	2.95498	4.46878	2.7073	2.66936	3.37088	3.15023	8.55997	10.4155	9.20356	2.77148	3.08692	3.55025
AT3G55880	GO:0005739(mitochondrion);GO:0009970(cellular response to sulfate starvation);GO:0009970(cellular response to sulfate starvation)	Alpha/beta hydrolase related protein ;; Alpha/beta hydrolase related protein; BEST Arabidopsis thaliana protein match is: Alpha/beta hydrolase related protein (TAIR:AT2G40095.1); Has 87 Blast hits to 87 proteins in 13 species: Archae - 0; Bacteria - 0; Metazoa - 0; Fungi - 0; Plants - 87; Viruses - 0; Other Eukaryotes - 0 (source: NCBI BLink).;Alpha/beta hydrolase related protein ;; sulphate util…	9.03105	14.2287	15.4821	24.2108	41.3622	39.6093	6.21647	6.7514	5.60769	12.052	12.1905	12.5996	24.8915	23.2911	44.9507	11.17	11.5755	11.9469
AT1G70480	GO:0008150(biological_process);GO:0009694(jasmonic acid metabolic process);GO:0005634(nucleus);GO:0009753(response to jasmonic acid);GO:0003674(molecular_function);GO:0003674(molecular_function)	Domain of unknown function (DUF220) ;; Domain of unknown function (DUF220); CONTAINS InterPro DOMAIN/s: Protein of unknown function DUF220 (InterPro:IPR003863); BEST Arabidopsis thaliana protein match is: Domain of unknown function (DUF220) (TAIR:AT1G23560.1); Has 35333 Blast hits to 34131 proteins in 2444 species: Archae - 798; Bacteria - 22429; Metazoa - 974; Fungi - 991; Plants - 531; Viruses …	10.8218	8.55384	9.6453	28.0117	17.7562	18.5388	14.6776	12.2768	14.3052	9.4127	9.56969	9.95813	33.7711	33.7355	37.0596	16.9497	17.8372	18.0456
AT3G25250	GO:0010200(response to chitin);GO:0016301(kinase activity);GO:0004672(protein kinase activity);GO:0006979(response to oxidative stress);GO:0006468(protein phosphorylation);GO:0005515(protein binding);GO:0019901(protein kinase binding);GO:0009611(response to wounding)	AGC (cAMP-dependent, cGMP-dependent and protein kinase C) kinase family protein ;; AGC2-1; FUNCTIONS IN: kinase activity; INVOLVED IN: protein amino acid phosphorylation; LOCATED IN: cellular_component unknown; EXPRESSED IN: hypocotyl, root, stamen, pollen tube; EXPRESSED DURING: 4 anthesis, petal differentiation and expansion stage; CONTAINS InterPro DOMAIN/s: Protein kinase, catalytic domain (I…	0.206509	0.66618	0.278488	6.68939	2.11188	1.65738	0.168441	0.147827	0.123573	0.269622	0.329346	0.284652	8.85832	12.1169	6.41841	3.47079	4.27193	3.86932
AT4G30662	NA		0.236973	0.096048	0.140422	2.69765	1.00208	1.05759	0.0001	0.082024	0.027999	0.750817	0.831023	0.986082	2.05914	2.34542	0.302681	0.029849	0.127457	0.039269
AT3G25760	GO:0009941(chloroplast envelope);GO:0009535(chloroplast thylakoid membrane);GO:0009269(response to desiccation);GO:0046423(allene-oxide cyclase activity);GO:0018119(peptidyl-cysteine S-nitrosylation);GO:0009695(jasmonic acid biosynthetic process);GO:0009507(chloroplast)	allene oxide cyclase 1 ;; allene oxide cyclase 1 (AOC1); FUNCTIONS IN: allene-oxide cyclase activity; INVOLVED IN: response to desiccation, response to water deprivation, jasmonic acid biosynthetic process, peptidyl-cysteine S-nitrosylation; LOCATED IN: chloroplast thylakoid membrane, chloroplast, chloroplast envelope; EXPRESSED IN: pollen tube; EXPRESSED DURING: 4 leaf senescence stage; CONTAINS…	99.7826	13.8965	15.1651	87.806	503.417	120.93	82.6815	116.009	245.217	81.6181	94.3592	87.7942	209.327	232.894	301.976	148.484	154.253	165.896
AT4G23880	NA		10.8027	13.2513	12.0914	15.0084	45.7714	51.5001	8.37638	7.159	7.30515	17.6163	15.002	14.8004	9.86758	8.89927	17.9096	8.2646	6.25749	6.54593
AT5G46050	GO:0042742(defense response to bacterium);GO:0042538(hyperosmotic salinity response);GO:0080052(response to histidine);GO:0009737(response to abscisic acid);GO:0080053(response to phenylalanine);GO:0009751(response to salicylic acid);GO:0042939(tripeptide transport);GO:0043201(response to leucine);GO:0005886(plasma membrane);GO:0009753(response to jasmonic acid);GO:0009611(response to wounding);G…	peptide transporter 3 ;; peptide transporter 3 (PTR3); FUNCTIONS IN: dipeptide transporter activity, tripeptide transporter activity, transporter activity; INVOLVED IN: in 12 processes; LOCATED IN: membrane; EXPRESSED IN: 10 plant structures; EXPRESSED DURING: LP.06 six leaves visible, LP.04 four leaves visible, 4 anthesis, C globular stage, petal differentiation and expansion stage; CONTAINS Int…	2.43631	8.55252	9.10564	1.21496	1.37013	0.611498	1.11306	0.811243	0.989383	0.469944	0.367873	0.754668	0.997247	0.963782	1.27347	3.6545	5.1513	3.91141
AT3G60140	GO:0009416(response to light stimulus);GO:0009744(response to sucrose);GO:0005576(extracellular region);GO:0004553(hydrolase activity, hydrolyzing O-glycosyl compounds);GO:0007568(aging);GO:0009830(cell wall modification involved in abscission);GO:0009750(response to fructose)	Glycosyl hydrolase superfamily protein ;; DARK INDUCIBLE 2 (DIN2); FUNCTIONS IN: cation binding, hydrolase activity, hydrolyzing O-glycosyl compounds, catalytic activity; INVOLVED IN: aging, response to light stimulus, response to sucrose stimulus; LOCATED IN: endomembrane system; EXPRESSED IN: 10 plant structures; EXPRESSED DURING: LP.04 four leaves visible, 4 anthesis, 4 leaf senescence stage; …	0.069213	36.1435	35.379	0.888777	0.023798	0.016942	0.609818	0.503145	0.031248	0.052663	0.0001	0.0001	1.59219	1.95586	1.12568	2.08722	2.38805	2.22601
AT1G48710	NA	transposable element gene ;; copia-like retrotransposon family, has a 1.1e-252 P-value blast match to gb|AAO73529.1| gag-pol polyprotein (Glycine max) (SIRE1) (Ty1_Copia-family)	0.031529	0.074879	0.072796	0.489566	0.541332	0.594232	0.022113	0.040266	0.017292	0.075592	0.075895	0.092926	0.631751	0.535215	0.787734	0.07232	0.075633	0.077407
AT2G44790	GO:0015706(nitrate transport);GO:0009805(coumarin biosynthetic process);GO:0005507(copper ion binding);GO:0046658(anchored component of plasma membrane);GO:0005576(extracellular region);GO:0031225(anchored component of membrane);GO:0009506(plasmodesma);GO:0010167(response to nitrate);GO:0009611(response to wounding)	uclacyanin 2 ;; uclacyanin 2 (UCC2); FUNCTIONS IN: electron carrier activity, copper ion binding; LOCATED IN: anchored to plasma membrane, anchored to membrane; EXPRESSED IN: 21 plant structures; EXPRESSED DURING: 12 growth stages; CONTAINS InterPro DOMAIN/s: Plastocyanin-like (InterPro:IPR003245), Cupredoxin (InterPro:IPR008972); BEST Arabidopsis thaliana protein match is: uclacyanin 3 (TAIR:AT3…	7.55388	1.35962	1.88203	0.387661	0.036939	0.089062	0.129741	0.118464	0.521072	0.13849	0.119595	0.036823	0.92406	0.666937	0.565183	22.9632	24.1924	28.14
AT4G19700	GO:0050832(defense response to fungus);GO:0009739(response to gibberellin);GO:0042742(defense response to bacterium);GO:2000117(negative regulation of cysteine-type endopeptidase activity);GO:0005737(cytoplasm);GO:0005634(nucleus);GO:0043069(negative regulation of programmed cell death);GO:0004842(ubiquitin-protein transferase activity)	SBP (S-ribonuclease binding protein) family protein ;; RING; FUNCTIONS IN: zinc ion binding; INVOLVED IN: response to gibberellin stimulus; LOCATED IN: cellular_component unknown; CONTAINS InterPro DOMAIN/s: Zinc finger, RING-type (InterPro:IPR001841), S-ribonuclease binding protein, SBP1, pollen (InterPro:IPR017066); BEST Arabidopsis thaliana protein match is: SBP (S-ribonuclease binding protein…	13.5173	12.8195	13.4966	2.51367	3.3502	3.6386	27.0035	23.0262	21.7945	8.66759	9.6914	9.32346	2.37515	1.9514	1.95961	24.4272	21.766	25.9467
AT1G69790	GO:0016301(kinase activity)	Protein kinase superfamily protein ;; Protein kinase superfamily protein; FUNCTIONS IN: protein serine/threonine kinase activity, protein kinase activity, kinase activity, ATP binding; INVOLVED IN: protein amino acid phosphorylation; LOCATED IN: chloroplast; EXPRESSED IN: 13 plant structures; EXPRESSED DURING: 6 growth stages; CONTAINS InterPro DOMAIN/s: Protein kinase, ATP binding site (InterPro…	0.578823	0.530345	0.922273	3.04927	4.59007	3.35016	2.07807	1.79207	2.51953	1.30796	1.5909	1.97535	5.12601	5.57035	5.71901	3.10294	3.55519	3.64902
AT1G21120	GO:0005634(nucleus);GO:0008168(methyltransferase activity);GO:0042343(indole glucosinolate metabolic process);GO:0005829(cytosol)	O-methyltransferase family protein ;; O-methyltransferase family protein; FUNCTIONS IN: methyltransferase activity, O-methyltransferase activity, protein dimerization activity; LOCATED IN: cytosol; EXPRESSED IN: 9 plant structures; EXPRESSED DURING: LP.04 four leaves visible, LP.10 ten leaves visible, LP.08 eight leaves visible; CONTAINS InterPro DOMAIN/s: Winged helix-turn-helix transcription re…	2.32227	1.9328	1.23711	3.3484	12.7932	6.53616	0.583611	2.34794	1.3206	1.51357	1.07408	0.904491	16.3996	15.0182	28.7721	1.76913	1.744	2.51787
AT2G41010	GO:0005634(nucleus);GO:0005516(calmodulin binding);GO:0009651(response to salt stress);GO:0010337(regulation of salicylic acid metabolic process);GO:0009414(response to water deprivation)	calmodulin (CAM)-binding protein of 25 kDa ;; calmodulin (CAM)-binding protein of 25 kDa (CAMBP25); CONTAINS InterPro DOMAIN/s: VQ (InterPro:IPR008889); BEST Arabidopsis thaliana protein match is: VQ motif-containing protein (TAIR:AT3G56880.1); Has 142 Blast hits to 142 proteins in 12 species: Archae - 0; Bacteria - 0; Metazoa - 0; Fungi - 0; Plants - 142; Viruses - 0; Other Eukaryotes - 0 (sourc…	8.08071	1.52515	1.65054	26.4159	10.4535	9.77031	3.45984	3.24033	2.73589	3.19827	2.47661	3.48082	13.7306	15.2665	20.3004	6.53047	6.69207	7.07872
AT1G06450	GO:0004540(ribonuclease activity);GO:0009451(RNA modification)	Polynucleotidyl transferase, ribonuclease H-like superfamily protein ;; Polynucleotidyl transferase, ribonuclease H-like superfamily protein; FUNCTIONS IN: ribonuclease activity, nucleic acid binding; INVOLVED IN: RNA modification; LOCATED IN: nucleus; EXPRESSED IN: 24 plant structures; EXPRESSED DURING: 14 growth stages; CONTAINS InterPro DOMAIN/s: Ribonuclease CAF1 (InterPro:IPR006941), Polynuc…	4.14763	2.00106	1.92179	12.3096	6.27824	7.01045	0.459681	0.733333	0.374401	4.41261	4.52461	3.62642	4.39915	4.46193	1.88778	1.16176	1.05235	1.0056
AT5G02940	GO:0019252(starch biosynthetic process);GO:0009507(chloroplast);GO:0000023(maltose metabolic process);GO:0009941(chloroplast envelope);GO:0005634(nucleus)	Protein of unknown function (DUF1012) ;; Protein of unknown function (DUF1012); LOCATED IN: chloroplast, chloroplast envelope; EXPRESSED IN: 21 plant structures; EXPRESSED DURING: 13 growth stages; CONTAINS InterPro DOMAIN/s: Protein of unknown function DUF1012 (InterPro:IPR010420); BEST Arabidopsis thaliana protein match is: Protein of unknown function (DUF1012) (TAIR:AT5G43745.1); Has 374 Blast…	46.5322	46.8531	44.2005	85.6499	216.11	100.858	89.7042	98.9729	133.018	83.4181	96.0803	96.4071	141.218	152.624	134.237	84.8539	90.1559	89.0228
AT4G30210	GO:0005783(endoplasmic reticulum);GO:0009698(phenylpropanoid metabolic process);GO:0009507(chloroplast);GO:0003958(NADPH-hemoprotein reductase activity);GO:0003958(NADPH-hemoprotein reductase activity)	P450 reductase 2 ;; P450 reductase 2 (ATR2); FUNCTIONS IN: NADPH-hemoprotein reductase activity; INVOLVED IN: phenylpropanoid metabolic process; LOCATED IN: endoplasmic reticulum, chloroplast; EXPRESSED IN: 24 plant structures; EXPRESSED DURING: 15 growth stages; CONTAINS InterPro DOMAIN/s: Oxidoreductase FAD/NAD(P)-binding (InterPro:IPR001433), Ferredoxin reductase-type FAD-binding domain (Inter…	27.2306	22.5396	23.8121	66.9578	50.0416	57.5521	41.3619	45.3584	43.6198	21.4937	25.4583	27.717	97.5176	110.89	139.834	42.6275	53.9824	50.8143
AT5G39520	GO:0003674(molecular_function);GO:0008150(biological_process);GO:0005634(nucleus)	Protein of unknown function (DUF1997) ;; Protein of unknown function (DUF1997); FUNCTIONS IN: molecular_function unknown; INVOLVED IN: biological_process unknown; LOCATED IN: chloroplast; EXPRESSED IN: 9 plant structures; EXPRESSED DURING: LP.06 six leaves visible, LP.04 four leaves visible, 4 anthesis, 4 leaf senescence stage, petal differentiation and expansion stage; CONTAINS InterPro DOMAIN/s…	2.22663	46.67	46.5907	4.29488	1.29447	4.1301	1.89803	1.11357	0.559186	0.387191	0.321527	0.239137	4.69956	3.12411	2.98764	9.17513	11.0109	10.1175
AT3G45160	GO:0019761(glucosinolate biosynthetic process);GO:0008150(biological_process);GO:0003674(molecular_function)	Putative membrane lipoprotein ;; Putative membrane lipoprotein; FUNCTIONS IN: molecular_function unknown; INVOLVED IN: biological_process unknown; LOCATED IN: endomembrane system; EXPRESSED IN: 16 plant structures; EXPRESSED DURING: 9 growth stages; Has 13 Blast hits to 13 proteins in 4 species: Archae - 0; Bacteria - 0; Metazoa - 0; Fungi - 0; Plants - 13; Viruses - 0; Other Eukaryotes - 0 (sour…	231.373	9.79834	11.2141	9.11017	4.66783	4.72001	23.9158	31.6231	39.2877	19.1289	18.3701	17.553	7.87944	6.28697	9.06951	43.7787	39.5501	42.2968
AT1G72950	GO:0006952(defense response)	Disease resistance protein (TIR-NBS class) ;; Disease resistance protein (TIR-NBS class); FUNCTIONS IN: transmembrane receptor activity, ATP binding; INVOLVED IN: signal transduction, apoptosis, defense response, innate immune response; LOCATED IN: intrinsic to membrane; EXPRESSED IN: stem, root; CONTAINS InterPro DOMAIN/s: NB-ARC (InterPro:IPR002182), Disease resistance protein (InterPro:IPR0007…	0.542463	0.5455	0.567463	4.31809	5.01331	1.49055	0.350526	0.363855	0.377035	0.974641	0.956055	0.919306	3.26176	4.20626	4.44594	0.802312	0.225601	0.536528
AT1G75750	GO:0048767(root hair elongation);GO:0071555(cell wall organization);GO:0009737(response to abscisic acid);GO:0009932(cell tip growth);GO:0009741(response to brassinosteroid);GO:0009826(unidimensional cell growth);GO:0009684(indoleacetic acid biosynthetic process);GO:0010817(regulation of hormone levels);GO:0000271(polysaccharide biosynthetic process);GO:0003674(molecular_function);GO:0006569(tryp…	GAST1 protein homolog 1 ;; GAST1 protein homolog 1 (GASA1); CONTAINS InterPro DOMAIN/s: Gibberellin regulated protein (InterPro:IPR003854); BEST Arabidopsis thaliana protein match is: Gibberellin-regulated family protein (TAIR:AT2G18420.1); Has 473 Blast hits to 473 proteins in 44 species: Archae - 0; Bacteria - 0; Metazoa - 0; Fungi - 0; Plants - 473; Viruses - 0; Other Eukaryotes - 0 (source: N…	215.257	162.932	160.263	30.1398	52.0156	65.3829	759.883	330.638	262.715	52.9293	46.6997	47.1219	68.5353	72.0871	331.33	420.878	422.763	390.78
AT1G19670	GO:0042742(defense response to bacterium);GO:0010363(regulation of plant-type hypersensitive response);GO:0015996(chlorophyll catabolic process);GO:0006612(protein targeting to membrane);GO:0009507(chloroplast);GO:0000165(MAPK cascade);GO:0010310(regulation of hydrogen peroxide metabolic process);GO:0006355(regulation of transcription, DNA-templated);GO:0035304(regulation of protein dephosphoryla…	chlorophyllase 1 ;; chlorophyllase 1 (CLH1); FUNCTIONS IN: chlorophyllase activity; INVOLVED IN: response to jasmonic acid stimulus, chlorophyll catabolic process, jasmonic acid mediated signaling pathway, response to stress; LOCATED IN: vacuole; EXPRESSED IN: 21 plant structures; EXPRESSED DURING: 14 growth stages; CONTAINS InterPro DOMAIN/s: Chlorophyllase-like (InterPro:IPR010821), Chlorophyll…	207.154	47.8451	48.6774	247.132	852.724	184.576	132.308	141.769	179.469	140.436	163.226	163.594	407.683	436.669	241.302	234.315	276.888	282.662
AT2G42610	GO:0005634(nucleus);GO:0005634(nucleus)	Protein of unknown function (DUF640) ;; LIGHT SENSITIVE HYPOCOTYLS 10 (LSH10); FUNCTIONS IN: molecular_function unknown; INVOLVED IN: biological_process unknown; LOCATED IN: cellular_component unknown; EXPRESSED IN: 15 plant structures; EXPRESSED DURING: 11 growth stages; CONTAINS InterPro DOMAIN/s: Protein of unknown function DUF640 (InterPro:IPR006936); BEST Arabidopsis thaliana protein match i…	450.791	10.5176	9.77295	12.0358	2.37943	4.65311	15.8957	7.23469	13.2999	6.72891	7.46825	6.92763	4.9357	5.89661	5.57832	32.9785	34.6315	33.6576
AT3G56360	NA		100.328	77.823	79.0573	184.714	234.972	191.1	219.855	180.898	196.595	215.434	187.61	184.172	254.386	255.325	260.069	159.789	145.593	148.316
AT2G32210	NA		1.7581	2.74163	2.75612	60.4778	3.34716	5.20351	1.81232	0.463023	1.08966	2.85068	2.21791	1.65686	41.0933	34.7653	27.6346	22.1877	16.1684	16.9285
AT5G49520	GO:0009617(response to bacterium);GO:0035556(intracellular signal transduction);GO:0052542(defense response by callose deposition);GO:0003677(DNA binding);GO:0003700(sequence-specific DNA binding transcription factor activity);GO:0005634(nucleus);GO:0010200(response to chitin);GO:0002679(respiratory burst involved in defense response);GO:0045893(positive regulation of transcription, DNA-templated…	WRKY DNA-binding protein 48 ;; WRKY DNA-binding protein 48 (WRKY48); CONTAINS InterPro DOMAIN/s: DNA-binding WRKY (InterPro:IPR003657); BEST Arabidopsis thaliana protein match is: WRKY DNA-binding protein 23 (TAIR:AT2G47260.1); Has 1807 Blast hits to 1807 proteins in 277 species: Archae - 0; Bacteria - 0; Metazoa - 736; Fungi - 347; Plants - 385; Viruses - 0; Other Eukaryotes - 339 (source: NCBI …	3.60124	2.00923	2.66008	15.1346	4.90569	6.27966	2.14295	1.76365	0.998399	1.35776	1.07396	1.84152	13.9009	15.2056	27.0708	7.39387	6.85359	7.27981
AT5G41550	GO:0006952(defense response)	Disease resistance protein (TIR-NBS-LRR class) family ;; Disease resistance protein (TIR-NBS-LRR class) family; FUNCTIONS IN: transmembrane receptor activity, nucleoside-triphosphatase activity, nucleotide binding, ATP binding; INVOLVED IN: signal transduction, defense response, apoptosis, innate immune response; LOCATED IN: intrinsic to membrane; EXPRESSED IN: root; CONTAINS InterPro DOMAIN/s: A…	0.045482	0.081519	0.0001	1.08593	0.476262	0.557844	0.040042	0.037252	0.067067	0.072499	0.046732	0.0001	1.28931	1.69713	1.28556	0.328322	0.277095	0.372528
AT1G28130	GO:0005634(nucleus);GO:0005737(cytoplasm);GO:0010279(indole-3-acetic acid amido synthetase activity);GO:0016132(brassinosteroid biosynthetic process);GO:0010252(auxin homeostasis);GO:0009733(response to auxin);GO:0009733(response to auxin)	Auxin-responsive GH3 family protein ;; GH3.17; CONTAINS InterPro DOMAIN/s: GH3 auxin-responsive promoter (InterPro:IPR004993); BEST Arabidopsis thaliana protein match is: Auxin-responsive GH3 family protein (TAIR:AT5G54510.1); Has 1405 Blast hits to 1296 proteins in 239 species: Archae - 0; Bacteria - 491; Metazoa - 54; Fungi - 2; Plants - 672; Viruses - 0; Other Eukaryotes - 186 (source: NCBI BL…	5.32218	1.19136	1.07201	0.20795	0.0001	0.0491719	0.559945	0.134608	0.54266	0.133321	0.199825	0.25274	0.166278	0.135046	0.127728	2.38761	2.6538	1.38286
AT1G29340	GO:0016567(protein ubiquitination);GO:0004842(ubiquitin-protein transferase activity);GO:0009814(defense response, incompatible interaction);GO:0009626(plant-type hypersensitive response);GO:0009817(defense response to fungus, incompatible interaction)	plant U-box 17 ;; plant U-box 17 (PUB17); FUNCTIONS IN: ubiquitin-protein ligase activity; INVOLVED IN: defense response to fungus, incompatible interaction, defense response, incompatible interaction, apoptosis, protein ubiquitination; LOCATED IN: ubiquitin ligase complex; EXPRESSED IN: 25 plant structures; EXPRESSED DURING: 15 growth stages; CONTAINS InterPro DOMAIN/s: U box domain (InterPro:IP…	13.0225	18.149	19.4133	41.1708	52.5812	38.249	17.0631	22.1188	17.1121	14.7835	20.6694	18.499	49.7163	64.3785	76.5079	20.3611	28.9005	28.1368
AT4G02360	GO:0003674(molecular_function);GO:0008150(biological_process);GO:0005576(extracellular region)	Protein of unknown function, DUF538 ;; Protein of unknown function, DUF538; FUNCTIONS IN: molecular_function unknown; INVOLVED IN: biological_process unknown; LOCATED IN: endomembrane system; EXPRESSED IN: 9 plant structures; EXPRESSED DURING: LP.04 four leaves visible, 4 anthesis, C globular stage, petal differentiation and expansion stage, E expanded cotyledon stage; CONTAINS InterPro DOMAIN/s:…	10.8991	4.32361	4.71726	9.08285	90.4892	11.8339	6.80173	8.81866	6.35543	6.02352	5.97852	4.32877	44.3783	44.3712	14.1303	30.1557	29.6887	35.4243
AT1G22570	GO:0016020(membrane);GO:0005886(plasma membrane);GO:0005215(transporter activity);GO:0006857(oligopeptide transport)	Major facilitator superfamily protein ;; Major facilitator superfamily protein; FUNCTIONS IN: transporter activity; INVOLVED IN: oligopeptide transport; LOCATED IN: membrane; EXPRESSED IN: 17 plant structures; EXPRESSED DURING: 10 growth stages; CONTAINS InterPro DOMAIN/s: PTR2 family proton/oligopeptide symporter, conserved site (InterPro:IPR018456), Oligopeptide transporter (InterPro:IPR000109)…	5.96593	12.637	12.2752	15.1351	43.8144	42.1856	3.51369	3.05634	0.909391	15.7238	18.7348	18.8461	11.7659	12.299	33.9291	3.78108	5.43095	5.31276
AT2G35637	GO:0005575(cellular_component);GO:0003674(molecular_function);GO:0008150(biological_process)	other RNA ;;	0.742936	0.270169	0.406587	8.28409	1.33176	2.22805	1.66529	1.61057	1.27634	0.945979	1.52631	1.12697	5.53036	6.9002	4.68102	1.36525	1.33224	1.39993
AT1G69360	GO:0008150(biological_process);GO:0003674(molecular_function)	Plant protein of unknown function (DUF863) ;; Plant protein of unknown function (DUF863); CONTAINS InterPro DOMAIN/s: Protein of unknown function DUF863, plant (InterPro:IPR008581); BEST Arabidopsis thaliana protein match is: Plant protein of unknown function (DUF863) (TAIR:AT1G26620.1); Has 257 Blast hits to 226 proteins in 21 species: Archae - 0; Bacteria - 0; Metazoa - 4; Fungi - 2; Plants - 2…	4.50638	3.25635	2.71172	5.09403	12.2733	8.59724	6.66237	4.81874	7.04131	3.80454	4.4808	5.34474	7.26085	8.6002	8.35865	7.14022	10.8134	9.2507
AT3G62422	NA	conserved peptide upstream open reading frame 3 ;; conserved peptide upstream open reading frame 3 (CPuORF3); Has 30201 Blast hits to 17322 proteins in 780 species: Archae - 12; Bacteria - 1396; Metazoa - 17338; Fungi - 3422; Plants - 5037; Viruses - 0; Other Eukaryotes - 2996 (source: NCBI BLink).	29.4807	21.9454	21.3761	52.3432	65.8957	43.9829	17.1359	24.1052	18.9226	13.0712	20.8282	21.3454	44.245	38.9306	45.5708	20.853	16.9209	22.9915
AT5G26920	GO:0000165(MAPK cascade);GO:0009862(systemic acquired resistance, salicylic acid mediated signaling pathway);GO:0006612(protein targeting to membrane);GO:0045088(regulation of innate immune response);GO:0009816(defense response to bacterium, incompatible interaction);GO:0010112(regulation of systemic acquired resistance);GO:0019684(photosynthesis, light reaction);GO:0009627(systemic acquired resi…	Cam-binding protein 60-like G ;; Cam-binding protein 60-like G (CBP60G); CONTAINS InterPro DOMAIN/s: Calmodulin binding protein-like (InterPro:IPR012416); BEST Arabidopsis thaliana protein match is: Calmodulin-binding protein (TAIR:AT4G25800.2); Has 271 Blast hits to 271 proteins in 14 species: Archae - 0; Bacteria - 0; Metazoa - 0; Fungi - 0; Plants - 271; Viruses - 0; Other Eukaryotes - 0 (sour…	10.3323	15.2085	14.8866	57.5941	40.0566	20.1061	3.63498	4.72207	3.26361	8.34159	9.83301	10.5199	57.3833	66.1916	71.7274	10.9225	12.3183	12.5407
AT5G47070	GO:0009627(systemic acquired resistance);GO:0016301(kinase activity);GO:0005886(plasma membrane);GO:0009697(salicylic acid biosynthetic process)	Protein kinase superfamily protein ;; Protein kinase superfamily protein; FUNCTIONS IN: protein serine/threonine kinase activity, protein kinase activity, kinase activity, ATP binding; INVOLVED IN: protein amino acid phosphorylation; LOCATED IN: plasma membrane; EXPRESSED IN: 22 plant structures; EXPRESSED DURING: 13 growth stages; CONTAINS InterPro DOMAIN/s: Protein kinase, ATP binding site (Int…	8.54288	10.9316	11.4322	33.8891	25.2662	16.3396	10.2956	13.4356	10.0278	10.0468	11.6357	10.9135	33.2455	39.8152	39.3143	15.3435	17.3696	17.4873
AT3G45970	GO:0005794(Golgi apparatus);GO:0005576(extracellular region);GO:0009826(unidimensional cell growth);GO:0009828(plant-type cell wall loosening);GO:0005618(cell wall);GO:0009506(plasmodesma);GO:0009505(plant-type cell wall)	expansin-like A1 ;; expansin-like A1 (EXLA1); INVOLVED IN: unidimensional cell growth, plant-type cell wall loosening; LOCATED IN: cell wall, plant-type cell wall; EXPRESSED IN: 20 plant structures; EXPRESSED DURING: 10 growth stages; CONTAINS InterPro DOMAIN/s: Barwin-related endoglucanase (InterPro:IPR009009), Pollen allergen, N-terminal (InterPro:IPR014734), Rare lipoprotein A (InterPro:IPR005…	7.04712	6.38919	8.32337	24.606	8.79522	34.1981	17.8749	23.5021	14.4188	9.25859	10.3054	11.0565	28.6597	26.2603	73.084	10.1289	12.1152	11.8183
AT1G74100	GO:0047364(desulfoglucosinolate sulfotransferase activity);GO:0007165(signal transduction);GO:0009723(response to ethylene);GO:0042538(hyperosmotic salinity response);GO:0019761(glucosinolate biosynthetic process);GO:0009684(indoleacetic acid biosynthetic process);GO:0042742(defense response to bacterium);GO:0008146(sulfotransferase activity);GO:0009733(response to auxin);GO:0009738(abscisic acid…	sulfotransferase 16 ;; sulfotransferase 16 (SOT16); FUNCTIONS IN: sulfotransferase activity, desulfoglucosinolate sulfotransferase activity; INVOLVED IN: glucosinolate biosynthetic process, response to jasmonic acid stimulus involved in jasmonic acid and ethylene-dependent systemic resistance; LOCATED IN: cellular_component unknown; EXPRESSED IN: 22 plant structures; EXPRESSED DURING: 13 growth s…	63.4912	33.6737	36.2125	97.0966	117.621	90.855	9.35848	15.2731	13.8542	30.951	30.1976	31.2319	101.465	103.995	168.905	30.4662	29.0799	31.8934
AT4G08870	GO:0004053(arginase activity);GO:0006570(tyrosine metabolic process);GO:0009445(putrescine metabolic process);GO:0006591(ornithine metabolic process);GO:0005739(mitochondrion);GO:0008783(agmatinase activity);GO:0006560(proline metabolic process);GO:0050832(defense response to fungus);GO:0009507(chloroplast);GO:0006595(polyamine metabolic process);GO:0050897(cobalt ion binding);GO:0050897(cobalt i…	Arginase/deacetylase superfamily protein ;; Arginase/deacetylase superfamily protein; FUNCTIONS IN: arginase activity, cobalt ion binding, agmatinase activity; INVOLVED IN: response to jasmonic acid stimulus, polyamine metabolic process; LOCATED IN: mitochondrion, chloroplast; EXPRESSED IN: sepal vascular system, cotyledon vascular system, root vascular system, style, leaf; EXPRESSED DURING: seed…	160.982	35.7076	37.2825	78.4743	2170.67	126.413	109.039	124.876	165.214	137.684	152.964	152.831	485.506	500.164	220.036	494.131	522.787	515.949
[truncated: 31,835 more rows]

## Sheet: Fig. 4
gene_id	gene_name	transcript_id	GO	KEGG	KO_ENTRY	EC	Description	trans_type	FPKM.Col_CK_1	FPKM.Col_CK_2	FPKM.Col_CK_3	FPKM.Col_dark_1	FPKM.Col_dark_2	FPKM.Col_dark_3	fc	log2(fc)	pval	qval	regulation	significant
[truncated: 32,399 more rows]

## Sheet: Fig.5
gene_id	gene_name	transcript_id	GO	KEGG	KO_ENTRY	EC	Description	trans_type	FPKM.Col_CK_1	FPKM.Col_CK_2	FPKM.Col_CK_3	FPKM.S1_3_CK_1	FPKM.S1_3_CK_2	FPKM.S1_3_CK_3	fc	log2(fc)	pval	qval	regulation	significant
[truncated: 32,399 more rows]

## Sheet: Fig.6
gene_id	gene_name	transcript_id	GO	KEGG	KO_ENTRY	EC	Description	trans_type	FPKM.S1_3_CK_1	FPKM.S1_3_CK_2	FPKM.S1_3_CK_3	FPKM.S1_3_dark_1	FPKM.S1_3_dark_2	FPKM.S1_3_dark_3	fc	log2(fc)	pval	qval	regulation	significant
[truncated: 32,399 more rows]
